# Supplementary material for: Integrated 16S rRNA Sequencing and Metabolomic Analyses Reveal Gut Microbiota Dysbiosis and Metabolic Perturbations in Neonatal Dairy Calves with Bovine Rotavirus-Induced Diarrhea
Source: Biology (Basel). 2026 May 29;15(11):855. doi: 10.3390/biology15110855 (PMC13255632; doi:10.3390/biology15110855)
Supplement: Supplementary file 1 [file biology-15-00855-s001.zip]

Archive with 3 entries (3 files):
- Table S1 LEfSe-identified differential bacterial taxa between BRV and Cont groups.xlsx
- Table S2 Abbreviations and full names of metabolites used in this study.xlsx
- Table S3 Correlation analysis between microbes and metabolites.csv
