# Supplementary material for: Integrated 16S rRNA Sequencing and Metabolomic Analyses Reveal Gut Microbiota Dysbiosis and Metabolic Perturbations in Neonatal Dairy Calves with Bovine Rotavirus-Induced Diarrhea
Source: Biology (Basel). 2026 May 29;15(11):855. doi: 10.3390/biology15110855 (PMC13255632; doi:10.3390/biology15110855)
Supplement: Supplementary file 1 [file biology-15-00855-s001.zip › Table S1 LEfSe-identified differential bacterial taxa between BRV and Cont groups.xlsx]

## Sheet: lefse_results
Table S1: LEfSe-identified differential bacteria taxa between BRV and Cont groups
Taxa	Abundace	Group	LDA_score	Pvalue
Bacteria.Proteobacteria.Gammaproteobacteria	5.74408	BRV	5.29393	0.0157143
Bacteria.Bacteroidetes.Bacteroidia.Bacteroidales.Bacteroidaceae.Bacteroides	5.44416	Cont	5.10549	0.00865154
Bacteria.Bacteroidetes	5.52019	Cont	5.1913	0.00457444
Bacteria.Proteobacteria.Gammaproteobacteria.Enterobacteriales.Enterobacteriaceae	5.67275	BRV	5.31829	0.00557799
Bacteria.Proteobacteria	5.74578	BRV	5.29506	0.0157143
Bacteria.Bacteroidetes.Bacteroidia.Bacteroidales.Bacteroidaceae	5.44416	Cont	5.10549	0.00865154
Bacteria.Actinobacteria.Coriobacteriia.Coriobacteriales.Coriobacteriaceae.Eggerthella	2.72545	Cont	5.00662	0.0346985
Bacteria.Proteobacteria.Gammaproteobacteria.Enterobacteriales.Enterobacteriaceae.Escherichia	5.67275	BRV	5.31637	0.00557799
Bacteria.Proteobacteria.Gammaproteobacteria.Enterobacteriales	5.67275	BRV	5.31493	0.00557799
Bacteria.Bacteroidetes.Bacteroidia	5.52019	Cont	5.1913	0.00457444
Bacteria.Firmicutes.Clostridia.Clostridiales.Ruminococcaceae.Faecalibacterium	5.32898	Cont	4.95336	0.0356919
Bacteria.Bacteroidetes.Bacteroidia.Bacteroidales	5.52019	Cont	5.1913	0.00457444
Bacteria.Firmicutes.Clostridia.Clostridiales.Lachnospiraceae.Blautia	4.65855	Cont	4.30009	0.0199312
Bacteria.Firmicutes.Bacilli.Lactobacillales.Enterococcaceae	4.48025	BRV	4.246	0.0354886
Bacteria.Firmicutes.Bacilli.Lactobacillales.Enterococcaceae.Enterococcus	4.48025	BRV	4.24922	0.0354886
Bacteria.Firmicutes.Erysipelotrichi.Erysipelotrichales.Erysipelotrichaceae._Eubacterium_	2.81932	Cont	4.92832	0.0272785
Bacteria.Actinobacteria.Coriobacteriia.Coriobacteriales.Coriobacteriaceae.Olsenella	3.98807	Cont	3.97719	0.0464609
