# Supplementary material for: Integrated 16S rRNA Sequencing and Metabolomic Analyses Reveal Gut Microbiota Dysbiosis and Metabolic Perturbations in Neonatal Dairy Calves with Bovine Rotavirus-Induced Diarrhea
Source: Biology (Basel). 2026 May 29;15(11):855. doi: 10.3390/biology15110855 (PMC13255632; doi:10.3390/biology15110855)
Supplement: Supplementary file 1 [file biology-15-00855-s001.zip › Table S2 Abbreviations and full names of metabolites used in this study.xlsx]

## Sheet: Sheet1
Table S2 Abbreviations and full names of metabolites used in this study
Short names	Full names
](2-oxo-2,3-dihydro-1H-indol-3-yl)acetic a...	(2-oxo-2,3-dihydro-1H-indol-3-yl)acetic acid
](2E,4E,12Z)-N-(2-methylpropyl)octadeca-2,...	(2E,4E,12Z)-N-(2-methylpropyl)octadeca-2,4,12-trienamide
](R)-4-((1R,3S,5S,7R,8S,9S,10S,13R,14S,17R...	(R)-4-((1R,3S,5S,7R,8S,9S,10S,13R,14S,17R)-1,3,7-trihydroxy-10,13-dimethylhexadecahydro-1H-cyclopenta[a]phenanthren-17-yl)pentanoic acid
](R)-4-((3R,5R,8S,9S,10R,13R,14S,17R)-3-hy...	(R)-4-((3R,5R,8S,9S,10R,13R,14S,17R)-3-hydroxy-10,13-dimethyl-6-oxohexadecahydro-1H-cyclopenta[a]phenanthren-17-yl)pentanoic acid
]5-methoxy-2,2-dimethyl-6-(2-methyl-1-oxo-...	5-methoxy-2,2-dimethyl-6-(2-methyl-1-oxo-2-butenyl)-10-propyl-2H,8H-benzo[1,2-b,3,4-b']dipyran-8-one|5-Methoxy-2,2-dimethyl-6-(2-methyl-1-oxo-2-butenyl)-10-propyl-2H,8H-benzo[1,2-b:3,4-b']dipyran-8-one|5-Methoxy-2,2-dimethyl-6-<(E)-2-methylbut-2-enoyl>-10-propyl-2H,8H-benzo<1,2-b:3,4-b'>dipyran-8-one|GUT-70
](4R)-4-((3R,5S,7S,9S,10S,12S,13R,14S,17R)...	(4R)-4-((3R,5S,7S,9S,10S,12S,13R,14S,17R)-3,7,12-trihydroxy-10,13-dimethylhexadecahydro-1H-cyclopenta[a]phenanthren-17-yl)pentanoic acid
]2-[Methyl(3-phenylpropanoyl)amino]benzoic...	2-[Methyl(3-phenylpropanoyl)amino]benzoic acid
]1-(9Z-Eicosenoyl)-sn-glycero-3-phosphocho...	1-(9Z-Eicosenoyl)-sn-glycero-3-phosphocholine
]3-Ethyl-5-hydroxy-4,5-dimethyl-pyrrolin-2...	3-Ethyl-5-hydroxy-4,5-dimethyl-pyrrolin-2-one
]1H-pyrrole-2-carbonitrile|2-cyano-pyrrol|...	1H-pyrrole-2-carbonitrile|2-cyano-pyrrol|2-cyanopyrrole|2-pyrrolecarbonitrile|2-pyrrolocarbonitrile|pyrrole 2-carbonitrile|pyrrole-2-carbonitrile
]9S,12R,13S-Trihydroxy-10E,15Z-octadecadie...	9S,12R,13S-Trihydroxy-10E,15Z-octadecadienoic acid
]2,4-dihydroxy-5-methyl-6-oxo-2,4-hexadien...	2,4-dihydroxy-5-methyl-6-oxo-2,4-hexadienoic acid
]hexahydrospiro[1,3-benzodioxole-2,1'-cycl...	hexahydrospiro[1,3-benzodioxole-2,1'-cyclohexane]-4,5,6,7-tetrol
]3alpha-hydroxy-13alpha-(furan-3-yl)-11-ke...	3alpha-hydroxy-13alpha-(furan-3-yl)-11-keto-apian-8-en-(20,6)-olide|3alpha-hydroxy-13beta-furan-11-keto-apian-8-en-(20,6)-olide
]6alpha,9-Difluoro-11beta-hydroxypregn-4-e...	6alpha,9-Difluoro-11beta-hydroxypregn-4-ene-3,20-dione
]Putative (3-hydroxyhexadecanoyl)glycine (...	Putative (3-hydroxyhexadecanoyl)glycine (aka Commendamide)
]trans-4-[4-(4-Amino-7,7-dimethyl-7H-pyrim...	trans-4-[4-(4-Amino-7,7-dimethyl-7H-pyrimido[4,5-b][1,4]oxazin-6-yl)phenyl]cyclohexaneacetic acid
]3,8-Dihydroxy-4-methoxy-2-oxo-2-H-1-benzo...	3,8-Dihydroxy-4-methoxy-2-oxo-2-H-1-benzopyran-5-carboxylic acid
]4,4-Dimethyl-5alpha-cholesta-8,14,24-trie...	4,4-Dimethyl-5alpha-cholesta-8,14,24-trien-3beta-ol
]7-oxo-1-azabicyclo[3.2.0]heptane-2-carbox...	7-oxo-1-azabicyclo[3.2.0]heptane-2-carboxylic acid
]rel-(1R,2S,3R)-2,3-dihydro-5-(2-hydroxyme...	rel-(1R,2S,3R)-2,3-dihydro-5-(2-hydroxymethyl)-6-(hydroxymethyl)-2,4-dimethyl-1H-indene-1,3-diol|semipterosin A
](9Z,11E)-(13S)-13-Hydroperoxyoctadeca-9,1...	(9Z,11E)-(13S)-13-Hydroperoxyoctadeca-9,11-dienoic acid
](4R)-4-((3S,5R,6S,7R,9S,10R,13R,14S,17R)-...	(4R)-4-((3S,5R,6S,7R,9S,10R,13R,14S,17R)-3,6,7-trihydroxy-10,13-dimethylhexadecahydro-1H-cyclopenta[a]phenanthren-17-yl)pentanoic acid
]6-chloro-3-[4-(2-hydroxyethyl)piperazinyl...	6-chloro-3-[4-(2-hydroxyethyl)piperazinyl]-4-phenylhydroquinolin-2-one
]2-(5-Methoxy-5-methyltetrahydro-2-furanyl...	2-(5-Methoxy-5-methyltetrahydro-2-furanyl)-6,10-dimethyl-5,9-undecadien-2-ol
]8-(2,3-Dihydroxy-3-methylbutyl)-5,7-dimet...	8-(2,3-Dihydroxy-3-methylbutyl)-5,7-dimethoxy-2-phenyl-2,3-dihydrochromen-4-one
]1,2,3,3',4,4',5,5',6,6'-Decahydro[2,3'-bi...	1,2,3,3',4,4',5,5',6,6'-Decahydro[2,3'-bipyridine]-6,6'-dicarboxylic acid
]cordysinin A|cyclo(L-leucine-L-5-hydroxyp...	cordysinin A|cyclo(L-leucine-L-5-hydroxyproline)
]N-[4-((1E)-3-oxo-3-phenylprop-1-enyl)phen...	N-[4-((1E)-3-oxo-3-phenylprop-1-enyl)phenyl](2E,4E)hexa-2,4-dienamide
]8-isobutyryloxy-6-peroxy-7(9)-dehydro-6,7...	8-isobutyryloxy-6-peroxy-7(9)-dehydro-6,7-dihydrolinalol
]17beta-Hydroxy-4,17-dimethyl-4-azaandrost...	17beta-Hydroxy-4,17-dimethyl-4-azaandrost-5-en-3-one
](3S)-3-hydroxy-5-(4-hydroxy-3-methoxyphen...	(3S)-3-hydroxy-5-(4-hydroxy-3-methoxyphenyl)pentanoic acid|(3S)-5-guaiacyl-3-hydroxypentanoic acid|3,4'-dihydroxy-3'-methoxy-benzenepentanoic acid
]3-[4-methyl-5-(4-methyl-5-oxo-3-vinyl-1,5...	3-[4-methyl-5-(4-methyl-5-oxo-3-vinyl-1,5-dihydro-pyrrol-2-ylidenemethyl)-2-oxo-2,3-dihydro-pyrrol-3-yl]-propionic acid|3-[4-Methyl-5-(4-methyl-5-oxo-3-vinyl-1,5-dihydro-pyrrol-2-ylidenmethyl)-2-oxo-2,3-dihydro-pyrrol-3-yl]-propionsaeure
](R)-4-((8S,9S,10R,13R,14S,17R)-10,13-dime...	(R)-4-((8S,9S,10R,13R,14S,17R)-10,13-dimethyl-3-oxo-2,3,8,9,10,11,12,13,14,15,16,17-dodecahydro-1H-cyclopenta[a]phenanthren-17-yl)pentanoic acid
](2-Hydroxy-2-oxido-1,3,2-dioxaphospholan-...	(2-Hydroxy-2-oxido-1,3,2-dioxaphospholan-4-yl)methyl (9Z,12Z)-9,12-octadecadienoate
](S)-7-(2-(2-(hydroxymethyl)pyrrolidin-1-y...	(S)-7-(2-(2-(hydroxymethyl)pyrrolidin-1-yl)-2-oxoethoxy)-2-methyl-3-phenyl-4H-chromen-4-one
](2S,3R,5E,7E)-2-Amino-5,7-tetradecadien-3...	(2S,3R,5E,7E)-2-Amino-5,7-tetradecadien-3-ol
]2D-5-O-Methyl-2,3,5/4,6-pentahydroxycyclo...	2D-5-O-Methyl-2,3,5/4,6-pentahydroxycyclohexanone
](1alpha,3beta,4Z,6alpha,10alpha,12betaH)-...	(1alpha,3beta,4Z,6alpha,10alpha,12betaH)-form-1,3,10-Trihydroxy-4-germacren-12,6-olide
]Methyl 8-methyl-3-oxo-8-azabicyclo[3.2.1]...	Methyl 8-methyl-3-oxo-8-azabicyclo[3.2.1]octane-2-carboxylate
]Methyl 2-[4-ethenyl-2,6-dihydroxy-3-(3-hy...	Methyl 2-[4-ethenyl-2,6-dihydroxy-3-(3-hydroxyprop-1-EN-2-YL)-4-methylcyclohexyl]prop-2-enoate
]2,6,10,14-Hexadecatetraenoic acid, 3,7,11...	2,6,10,14-Hexadecatetraenoic acid, 3,7,11,15-tetramethyl-, (Z,E,E)-
](E)-3,7-Dimethyl-1-(2-methylpropoxy)-2,6-...	(E)-3,7-Dimethyl-1-(2-methylpropoxy)-2,6-octadiene
](4R)-4-((5S,7R,9S,10S,12S,13R,14S,17R)-7,...	(4R)-4-((5S,7R,9S,10S,12S,13R,14S,17R)-7,12-dihydroxy-10,13-dimethylhexadecahydro-1H-cyclopenta[a]phenanthren-17-yl)pentanoic acid
]1-Acetoxy-7-hydroperoxy-3,7-dimethyl-2E,5...	1-Acetoxy-7-hydroperoxy-3,7-dimethyl-2E,5E-octadien-4-one
](5beta,10alpha)-12-hydroxy-3,4-seco-podoc...	(5beta,10alpha)-12-hydroxy-3,4-seco-podocarpa-4(18),6,8,11,13-pentaen-3-oic acid|6,7-dehydromoluccanic acid
]4-Piperidinol, 1-hydroxy-2,2,6,6-tetramet...	4-Piperidinol, 1-hydroxy-2,2,6,6-tetramethyl-
]5-Methoxy-6-methoxy-7-(2,3-dihydroxy-3-me...	5-Methoxy-6-methoxy-7-(2,3-dihydroxy-3-methylbutoxy)coumarin
](R)-4-((3S,5S,7R,8R,9S,10S,13R,14S,17R)-3...	(R)-4-((3S,5S,7R,8R,9S,10S,13R,14S,17R)-3,7-dihydroxy-10,13-dimethyl-12-oxohexadecahydro-1H-cyclopenta[a]phenanthren-17-yl)pentanoic acid
]3-(1-Hydroxymethyl-1-propenyl)pentanedioi...	3-(1-Hydroxymethyl-1-propenyl)pentanedioic acid
](1S-cis)-4-[2,2-Dimethyl-3-(4-methyl-3-fu...	(1S-cis)-4-[2,2-Dimethyl-3-(4-methyl-3-furanyl)cyclopropyl]-2-butanone
]5-Heptyltetrahydro-2-oxo-3-furancarboxyli...	5-Heptyltetrahydro-2-oxo-3-furancarboxylic acid
]3beta,7beta,8beta,12zeta,17-pentahydroxyl...	3beta,7beta,8beta,12zeta,17-pentahydroxylabdan-16,15-olide
]4-({[(2R)-2-methyloctyl]oxy}carbonyl)benz...	4-({[(2R)-2-methyloctyl]oxy}carbonyl)benzoic acid|cotonoate A
]2,6,10-Trimethyldodeca-6,11-Diene-2,3,10-...	2,6,10-Trimethyldodeca-6,11-Diene-2,3,10-Triol
](20S)-6beta,7beta,14beta-trihydroxy-20-me...	(20S)-6beta,7beta,14beta-trihydroxy-20-methoxy-7,20-epoxy-ent-kaur-16-en-15-one|xerophinoid B
](3S,8S)-cordiarimide B|cordiarimide B|N-[...	(3S,8S)-cordiarimide B|cordiarimide B|N-[(S)-1-[(S)-2-hydroxy-2-phenylethyl]-2,6-dioxopiperidin-3-yl]acetamide
](1RS,3SR,5SR,8SR,9RS,13RS)-8,9-dihydroxy-...	(1RS,3SR,5SR,8SR,9RS,13RS)-8,9-dihydroxy-5,9,13-trimethyl-16-methylidene-4,14-dioxatricyclo[11.3.2.0(3,5)]octadecane-12,15-dione|sinulaparvalide A
]3-[5-(3-Aethyl-4-methyl-5-oxo-4,5-dihydro...	3-[5-(3-Aethyl-4-methyl-5-oxo-4,5-dihydro-pyrrol-2-ylmethylen)-4-methyl-2-oxo-2,5-dihydro-pyrrol-3-yl]-propionsaeure|3-[5-(3-ethyl-4-methyl-5-oxo-4,5-dihydro-pyrrol-2-ylmethylene)-4-methyl-2-oxo-2,5-dihydro-pyrrol-3-yl]-propionic acid
]5-(3-methoxyphenyl)-N-((octahydro-1H-quin...	5-(3-methoxyphenyl)-N-((octahydro-1H-quinolizin-1-yl)methyl)-1H-pyrazole-3-carboxamide
](4R,6R,10R,12R)-4,10-dihydroxy-2,8-dioxo-...	(4R,6R,10R,12R)-4,10-dihydroxy-2,8-dioxo-6,12-dipentyl-1,7-dioxacyclododecane|4R,6R,10R,12R,4,10-Dihydroxy-2,8-dioxo-6,12-dipentyl-1,7-dioxacyclododecane|Verbalactone
](3R,5S,7R,8R,9S,10S,12S,13R,14S,17R)-17-(...	(3R,5S,7R,8R,9S,10S,12S,13R,14S,17R)-17-((2R,5R)-5,7-dihydroxyheptan-2-yl)-10,13-dimethylhexadecahydro-1H-cyclopenta[a]phenanthrene-3,7,12-triol
](E,E,E,E)-1,5,15-Trihydroxy-2,6,10,13-phy...	(E,E,E,E)-1,5,15-Trihydroxy-2,6,10,13-phytatetraen-12-one
](ent-16alphaOH)-16,17-Dihydroxy-19-nor-18...	(ent-16alphaOH)-16,17-Dihydroxy-19-nor-18-kauranoic acid|16beta,17-dihydroxy-19-nor-ent-kauran-18-oic acid
]2,4-Dihydroxy-6-(8-pentadecenyl)benzoic a...	(Z)-2,4-Dihydroxy-6-(8-pentadecenyl)benzoic acid
]10-Hydroxy-4,9-dimethyl-3,6-dodecadienedi...	10-Hydroxy-4,9-dimethyl-3,6-dodecadienedioic acid|3xi-Hydroxy-4xi,9-dimethyl-6E,9E-dodecadiendisaeure
]N-(2-indol-3-ylethyl)(2-methylpropoxy)car...	N-(2-indol-3-ylethyl)(2-methylpropoxy)carboxamide
](24S)-3alpha-acetoxy-16,24-anhydro-16,24,...	(24S)-3alpha-acetoxy-16,24-anhydro-16,24,25-trihydroxy-2,11,22-trioxocucurbit-5-ene
]2,3-DIACETOXY-7,8-EPOXY-24,29-DINOR-1,3,5...	2,3-DIACETOXY-7,8-EPOXY-24,29-DINOR-1,3,5-FRIEDELATRIENE-20-CARBOXYLIC ACID
]Methyl (1R,4aS,9S,10S)-10-Acetyloxy-5,9-D...	Methyl (1R,4aS,9S,10S)-10-Acetyloxy-5,9-Dihydroxy-1,4a-Dimethyl-2-Oxo-7-Propan-2-Yl-10,10a-Dihydro-9H-Phenanthrene-1-Carboxylate
](3R,5R,7R,8R,9S,10S,12S,13R,14S,17R)-17-(...	(3R,5R,7R,8R,9S,10S,12S,13R,14S,17R)-17-((2R)-6,7-dihydroxy-6-methylheptan-2-yl)-10,13-dimethylhexadecahydro-1H-cyclopenta[a]phenanthrene-3,7,12-triol
]2-((4R)-4-((5R,7R,8R,9S,10S,12S,13R,17R)-...	2-((4R)-4-((5R,7R,8R,9S,10S,12S,13R,17R)-7,12-dihydroxy-10,13-dimethyl-3-oxohexadecahydro-1H-cyclopenta[a]phenanthren-17-yl)pentanamido)ethane-1-sulfonic acid
]4-{[5-(7-Hydroxy-5,5,8a-trimethyl-2-methy...	4-{[5-(7-Hydroxy-5,5,8a-trimethyl-2-methylenedecahydro-1-naphthalenyl)-3-methylpentyl]oxy}-4-oxobutanoic acid
](2E,6E,10E)-4-hydroxy-3-(3,7,11,15-tetram...	(2E,6E,10E)-4-hydroxy-3-(3,7,11,15-tetramethyl-hexadeca-2,6,10,14-tetraenyl)-benzoic acid|(2E,6E,10E)-4-hydroxy-3-(3,7,11,15-tetramethylhexadeca-2,6,10,14-tetraenyl)benzoic acid|3-geranylgeranyl-4-hydroxybenzoic acid|4-Hydroxy-3-(3,7,11,15-tetramethyl-2,6,10,14-hexadecatetraenyl)benzoic acid|4-hydroxy-3-(E,E,E-3,7,11,15-tetramethyl-hexadeca-2,6,10,14-tetraenyl)benzoic acid|4-Hydroxy-3-tetraprenyl…
]6,10a-Dihydroxy-4-(hydroxymethyl)-4,7,11b...	6,10a-Dihydroxy-4-(hydroxymethyl)-4,7,11b-trimethyl-1,2,3,4a,5,6,6a,7,11,11a-decahydronaphtho[2,1-][1]benzouran-9-one
]2',7-dihydroxy-4'-methoxy-5'-(3-methylbut...	2',7-dihydroxy-4'-methoxy-5'-(3-methylbut-2-enyl)isoflavone
](Z)-2,4-Dihydroxy-6-(8-pentadecenyl)benzo...	(Z)-2,4-Dihydroxy-6-(8-pentadecenyl)benzoic acid
](1alpha,2beta,5alpha,6beta,9Z)-form-4(15)...	(1alpha,2beta,5alpha,6beta,9Z)-form-4(15),9-Germacradiene,1,2,5,6-tetrol|(Z,1R,2R,5R,6R,7S)-germacra-4(15),9-dien-1,2,5,6-tetraol
](E,E)-12-Hydroxy-6,10-dimethyl-6,10-dodec...	(E,E)-12-Hydroxy-6,10-dimethyl-6,10-dodecadien-2-one
]methyl (4R)-4-((3R,5S,7S,9S,10S,13R,14S,1...	methyl (4R)-4-((3R,5S,7S,9S,10S,13R,14S,17R)-3,7-dihydroxy-10,13-dimethylhexadecahydro-1H-cyclopenta[a]phenanthren-17-yl)pentanoate
](-)-(7S,8R,7'E)-4-hydroxy-3,5'-dimethoxy-...	(-)-(7S,8R,7'E)-4-hydroxy-3,5'-dimethoxy-4',7-epoxy-8,3'-neolign-7'-ene-9,9'-diol 9'-ethyl ether
]N-[4-[(9S,13R)-16-hydroxy-7,9,13-trimethy...	N-[4-[(9S,13R)-16-hydroxy-7,9,13-trimethyl-5-oxapentacyclo[10.8.0.02,9.04,8.013,18]icosa-6,18-dien-6-yl]-2-methylbutyl]acetamide
]3-Methoxy-16-octylestra-1,3,5(10)-triene-...	3-Methoxy-16-octylestra-1,3,5(10)-triene-16beta,17beta-diol
]3alpha-acetoxy-1alpha,2alpha,4alpha,10alp...	3alpha-acetoxy-1alpha,2alpha,4alpha,10alpha-tetrahydroxyguai-11(13)-en-12,6alpha-olide
](2E,4E,8E)-7,13-dihydroxy-4,8,12-trimethy...	(2E,4E,8E)-7,13-dihydroxy-4,8,12-trimethyltetradeca-2,4,8-trienoic acid
](3aR,5aR,7S,9aS,9bR)-3a,5a,6,7,8,9,9a,9b-...	(3aR,5aR,7S,9aS,9bR)-3a,5a,6,7,8,9,9a,9b-octahydro-3a-hydroxy-7-(hydroxymethyl)-9b-methylnaphtho[1,2-c]furan-1(3H)-one|oblongolide E
]6-methyl-2-[4-benzylpiperazinyl]-3-hydrop...	6-methyl-2-[4-benzylpiperazinyl]-3-hydropyrimidin-4-one
]4-methyl-N-(((1S,9aR)-octahydro-1H-quinol...	4-methyl-N-(((1S,9aR)-octahydro-1H-quinolizin-1-yl)methyl)-2-phenylthiazole-5-carboxamide
]3beta,16alpha-dihydroxy-(5alpha)-cholesta...	3beta,16alpha-dihydroxy-(5alpha)-cholestan-21-oic acid|3beta,16alpha-dihydroxy-5alpha,17beta-cholestan-21-carboxylic acid
]1beta,3beta-dihydroxy-7-acetoxynoreremoph...	1beta,3beta-dihydroxy-7-acetoxynoreremophil-6(7),9(10)-dien-8-one
]11-Ac-(2alpha, 3beta, 5alpha, 6beta, 11al...	11-Ac-(2alpha, 3beta, 5alpha, 6beta, 11alpha)-Cholest-7-ene-2, 3, 5, 6, 9, 11, 19-heptol
](4-hydroxyphenyl)-[5-(4-hydroxyphenyl)-1H...	(4-hydroxyphenyl)-[5-(4-hydroxyphenyl)-1H-imidazol-2-yl]methanone
]Cannagunin|cannagunine|ent-1-methyl-19-ox...	Cannagunin|cannagunine|ent-1-methyl-19-oxa-19a-homo-yohimb-16-en-18-one|ent-19-hydroxy-1-methyl-18,19-seco-yohimb-16c-en-18-oic acid lactone
]12Z,15Z,18Z,21Z,24Z,27Z-triacontahexaenoi...	12Z,15Z,18Z,21Z,24Z,27Z-triacontahexaenoic acid
](4R)-4-((3R,5S,6S,7R,8R,9S,10R,12S,13R,17...	(4R)-4-((3R,5S,6S,7R,8R,9S,10R,12S,13R,17R)-3,6,7,12-tetrahydroxy-10,13-dimethylhexadecahydro-1H-cyclopenta[a]phenanthren-17-yl)pentanoic acid
]N-[2-(4-fluoro-2,7-dimethylindol-3-yl)eth...	N-[2-(4-fluoro-2,7-dimethylindol-3-yl)ethyl](2-methylphenyl)carboxamide
]5,8,11,14-Eicosatetraenoic acid, ethyl es...	5,8,11,14-Eicosatetraenoic acid, ethyl ester
]24-methylene-1alpha,3beta,11alpha-trihydr...	24-methylene-1alpha,3beta,11alpha-trihydroxy-5alpha-cholestan-18-oic acid
]ethyl 3-phenyl-2-(phenylcarbonylamino)pro...	ethyl 3-phenyl-2-(phenylcarbonylamino)propanoate
](Z)-3-(4-hydroxyphenyl)-N-[4-[[(E)-3-(4-h...	(Z)-3-(4-hydroxyphenyl)-N-[4-[[(E)-3-(4-hydroxyphenyl)prop-2-enoyl]amino]butyl]prop-2-enamide
]18-hydroxy-1,2,5,8,15,19,19-heptamethylpe...	18-hydroxy-1,2,5,8,15,19,19-heptamethylpentacyclo[12.8.0.0<2,11>.0<5,10>.0<15, 20>]docos-11-ene-8-carboxylic acid
]5beta-Cevan-3beta,4alpha,12,14,16beta,17,...	5beta-Cevan-3beta,4alpha,12,14,16beta,17,20-heptaol|5beta-cevane-3beta,4alpha,12,14,16beta,17,20-heptaol
]2-methoxyethyl 5-hydroxy-2-methyl-1-(2-na...	2-methoxyethyl 5-hydroxy-2-methyl-1-(2-naphthylethyl)benzo[g]indole-3-carboxyl ate
