# Supplementary material for: Integrated 16S rRNA Sequencing and Metabolomic Analyses Reveal Gut Microbiota Dysbiosis and Metabolic Perturbations in Neonatal Dairy Calves with Bovine Rotavirus-Induced Diarrhea
Source: Biology (Basel). 2026 May 29;15(11):855. doi: 10.3390/biology15110855 (PMC13255632; doi:10.3390/biology15110855)
Supplement: Supplementary file 1 [file biology-15-00855-s001.zip › Table S3 Correlation analysis between microbes and metabolites.csv]

	<Enterococcus>	<Escherichia>	<Lactobacillus>	<Oscillospira>	<Peptostreptococcus>	<Odoribacter>	<Prevotella>	<Phascolarctobacterium>	<Sutterella>	<Bacteroides>	<Megamonas>	<[Prevotella]>	<Collinsella>	<Gallibacterium>	<5_7N15>	<Streptococcus>	<Faecalibacterium>	<Dorea>	<Parabacteroides>
]D-Leucine[	0.137365816377875	0.00167860276325316	5.63713206283012e-05	0.0142040569368409	0.462088017111426	0.0177776474506537	0.036848910777274	0.0154463216648819	0.0209419019471255	0.0030247187950434	0.933476468117204	0.0136839051234732	0.477833995485699	0.214110999049255	0.551598578245257	0.795039302337628	0.0517234422492354	0.248888219763825	0.0161837926046979
]Methoxyacetic acid[	0.243191645624625	0.0914748889623107	0.00117161553509915	0.0154628753607875	0.405918874097025	0.011502094909182	0.036848910777274	0.0147247011160583	0.0141174024575101	0.617367408970642	0.829924732679514	0.00408531367871889	0.594104016600236	0.3529938419546	0.823031137399759	0.0825369233953714	0.110229403917702	0.708253861192428	0.00237313852057985
]Oleamide[	0.29089095339378	0.077478805565999	0.200065558778689	0.325211074990434	0.0564299281569332	0.0402552936187135	0.0578720324789042	0.0559165289503571	0.0463607068151162	0.418086841611303	0.0431269156616489	0.194180409466918	0.896677625761926	0.107552019545543	0.0396097618298523	0.594378288173693	0.9138955872505	0.939629408603447	0.131892834032743
]Cyclopentylamine[	0.139003361205015	0.000162882569653799	0.0485802888870239	0.0851752129098755	0.112906913138415	0.164499406694659	0.0753908332822921	0.148257625754629	0.0456042511470383	0.0179327341310354	0.36059679880943	0.214444571790112	0.414518099380579	0.107552019545543	0.328785982842738	0.753465069474783	0.289349829063274	0.31313059088185	0.0786631905636321
]PC(16:0/0:0)[U] / PC(16:0/0:0)[rac][	0.132532529992685	0.0194898207226251	0.00780113863100818	0.029465527763294	0.0725590332622981	0.0051742004117874	0.0248596950403823	0.00773542526588678	0.00378839118665564	0.0944210375347869	0.886187209268341	0.00117595089613554	0.982737808719548	0.0839794662847047	0.712163553761791	0.527609768861268	0.208499827982209	0.324231197003156	0.00215944995985407
]2-Ethyl-2-Hydroxybutyric acid[	0.00795233862625588	0.127805663279504	0.0123152031982463	0.124392293661729	0.000997364152151903	0.124247648570322	0.0464782987038772	0.188710879170141	0.325558263355324	0.571744619245462	0.237783693115904	0.294272734061401	0.820111570090121	0.547078971757166	0.393883769725387	0.268846554622893	0.991374804556362	0.824331718268355	0.125525642036773
]Hexadecanamide[	0.111521208967863	0.0318191601735389	0.102109322085997	0.0339865468834228	0.0046691193160262	0.0318224610085489	0.00270269747511431	0.0418098689796031	0.0129336066741599	0.294617653568414	0.17070403396525	0.0717321741260566	0.481290677330312	0.152876828019268	0.0798627025004539	0.4990748572458	0.278984459737083	0.530921029772941	0.0388471750889396
]Xanthine[	0.379797788660605	0.0255531844271835	0.0994991119375397	0.278853773309156	0.405918874097025	0.00985315874100379	0.298522692150101	0.00392315745989191	0.082621924791126	0.244498695798518	0.0994073361539285	0.101583598315286	0.660142579926665	0.156540952617729	0.147639002154295	0.770025319039825	0.922480570501729	0.909540098038984	0.230670330960902
]Tryptophan[	0.00575750437394307	0.0134024872546945	0.0134241253978913	0.0460642514478118	0.0266860208315736	0.0190412669494002	0.0109321402449267	0.026996966799397	0.00220968154712797	0.0441352182349839	0.0714258341037803	0.0121974007889563	0.757422544848359	0.0142686072416396	0.0798627025004539	0.110229403917702	0.464464211225739	0.820111570090121	0.000240357486666287
]N,N,N-Trimethyl-L-alanyl-L-proline betaine[	0.447529744386452	0.54341314627661	0.164868397244754	0.369577245240396	0.917144820616766	0.283634273030972	0.471041142180568	0.301818285809792	0.270870936080948	0.696334105038116	0.631968633641257	0.264160611041816	0.935325344561263	0.658697807642626	0.625215130683292	0.03869090714065	0.204254580845515	0.871027874890462	0.104919708848203
]2,2,6,6-Tetramethylpiperidin-1-ol[	0.35556123183749	0.0462565103448447	0.000761081073194614	0.0453194100575183	0.794591402949348	0.0203733788456564	0.107052830891502	0.0311858665395688	0.0758543444565878	0.0441352182349839	0.644905312880101	0.00937264069053789	0.288979717380945	0.650459728500374	0.712163553761791	0.208499827982209	0.0658194725010812	0.173857304266979	0.0127564143075762
]2-octadecanoyl-sn-glycero-3-phosphocholine[	0.891678965524366	0.0102539931538765	0.0780987414167251	0.460722653040854	0.630037047076046	0.200447968913528	0.410963475113414	0.246553640926152	0.0873682051295623	0.327410411812586	0.706496133726353	0.0566680949751044	0.89239533859466	0.403997657413433	0.72205653525126	0.745222094367133	0.478164012817028	0.563991671073526	0.233021313771649
]N-Methylquinolinium-2-carboxylate[	0.00575750437394307	0.018723781900519	0.0172252866160947	0.049926315854242	0.0380970120173623	0.0173712461721522	0.0136189511097837	0.0237616665269402	0.00235272100742034	0.0485802888870239	0.0618186223300992	0.0133758231102825	0.724534110631159	0.0192212778922698	0.110126161387316	0.0825369233953714	0.4376585109498	0.811685244561559	0.000179962976257997
]3-Hydroxyadipic acid 3,6-lactone[	0.0210465607361783	0.00601237275313848	0.0179327341310354	0.0729321865775461	0.0227549964352054	0.00934710382793513	0.0487653360820062	0.00472610049962197	0.0129336066741599	0.0697436755737559	0.286703270514654	0.00984336761439231	0.918126984873784	0.0342429273639513	0.507615717808285	0.672291046599723	0.444284641052144	0.896677625761926	0.00209179381761748
]Prolylvaline[	0.121712498101383	0.109978466530215	0.00269058940256062	0.0351947334347296	0.353593835341793	0.016972100329812	0.0356070904091648	0.0186125691825496	0.06746726051693	0.648542066972341	0.47386583630789	0.0464103041849822	0.534551858951337	0.919087028597744	0.833300928603161	0.0186625294177118	0.137281623672781	0.90525011572987	0.0139294992667929
]Uracil[	0.178454516229443	0.0152370534161046	0.0413458064422492	0.00496286412285896	0.279920286972399	0.00672574600235953	0.0102135374339829	0.00444504918999988	0.00718500794463717	0.00320390861439579	0.614874739053709	0.00638167709109938	0.909540098038984	0.0516122920118007	0.240838867317747	0.803420313796669	0.050133557803774	0.0857245835038891	0.00706679423054957
]Alanine[	0.34377638998206	0.173041993816142	0.0533504356779435	0.0783274615936147	0.255870163380972	0.0476072914240218	0.282637560236649	0.0394945036721561	0.14252617309612	0.0112794740633051	0.477660823610186	0.0643785714594804	0.281184716547015	0.981993228063165	0.457101375667966	0.0293363374813764	0.118791684532375	0.283768828623355	0.0593252354876173
]N1-Acetylspermidine[	0.440829726440696	0.0107335452562829	0.0179327341310354	0.00047378776257867	0.458469017577694	0.0264356046849374	0.00475156128045917	0.0203733788456564	0.0100755230948537	0.0134241253978913	0.338034347285062	0.0030260313891759	0.765708365525187	0.273019847432704	0.905812062854314	0.896753247693533	0.000239190927625588	0.0154562291350493	0.00881591266733572
]2-Formaminobenzoylacetate[	0.379436853506306	0.0119298245875827	0.0178282442235487	0.00663014897344461	0.454525267835534	0.00158466173821958	0.00634947246278528	0.00212351616816764	0.000999937712380383	0.0225417505125163	0.566488450084784	0.00741194830924941	0.593829594612066	0.101674487592134	0.412760307864814	0.720453361290197	0.0247671787872756	0.0474374025452005	0.0118488770977372
]LPC(16:1)[	0.0497432523294892	0.00137329912691486	0.00101846954957363	0.011927401964591	0.0192857555112458	0.00207179229288634	0.00262308850585802	0.00334126823056202	0.00984274966897924	0.104767513929187	0.242942029956714	0.0146415689638282	0.464128852587062	0.12884382733979	0.218736886811633	0.344563031337499	0.321804395868615	0.502281595188111	0.00860618352514653
]2-Oleoyl-sn-glycero-3-phosphocholine[	0.110115731805449	0.00571023306050167	0.000312853917886047	0.016462781120488	0.0180961893808793	0.00113169115002143	0.00888822673927425	0.00166451922533173	0.00938994111284042	0.221574125001243	0.585406776726911	0.003630749873198	0.700157444246762	0.183847186821938	0.525010320108092	0.444284641052144	0.305323156307405	0.594104016600236	0.00590724344564975
]PE(18:1(9Z)/0:0)[	0.364546274533802	0.0102539931538765	0.00551142233634372	0.122862925115042	0.963128140520621	0.0652510401001265	0.100342358352177	0.0493686498350607	0.129330286987246	0.278984459737083	0.971465911220906	0.102992143345042	0.0491588614676945	0.378025281896266	0.587933595032023	0.39272049088162	0.191855631425543	0.769860281071313	0.0621178566103091
]Phe-Pro[	0.332216247802812	0.444034235695303	0.0134241253978913	0.155992206513953	0.621739942128409	0.173049450357436	0.215388791819675	0.200447968913528	0.466232293354103	0.656424514748595	0.747040349916352	0.323343769052881	0.341302060252498	0.509357586019614	0.833300928603161	0.0374126481301493	0.254066880609611	0.883839229832189	0.14702252328632
]LPC(16:0)[	0.0869001339364388	0.00665487693581301	0.00985565039092196	0.0205660574929225	0.0196954424555829	0.00368135530256408	0.00664642415013761	0.00392315745989191	0.0058571048041931	0.118791684532375	0.774426787659458	0.00101249654812152	0.696120496214264	0.0568255121131023	0.386329371794398	0.640694440816884	0.289349829063274	0.530921029772941	0.00464497157797461
]Cholic acid[	0.0305548353586955	4.87719394373087e-05	0.00238695266930078	0.000918405326783889	0.0299602587617618	0.00817146304218763	0.00616337773726228	0.00862675603191354	0.00616903404286928	0.00898808926444694	0.242942029956714	0.0248070950438382	0.664107501105122	0.451645626894029	0.218736886811633	0.333072306633608	0.0994991119375397	0.12904565978448	0.00840042369957716
]D-Prolinol[	0.129376061682211	0.0651000007465066	6.3281245732405e-05	0.00496286412285896	0.719507493568359	0.0434090709944601	0.0990368403141941	0.0539838028970072	0.0814649236033882	0.0025350946044318	0.971465911220906	0.0389785012537791	0.341302060252498	0.734403706184356	0.96854618746789	0.333072306633608	0.0134241253978913	0.0655935293325605	0.0139294992667929
]2-linoleoyllysophosphatidylcholine[	0.00532742302997846	0.0112305848364103	0.00379343266915977	0.0139022423385	0.0621322227915195	0.0380054443837874	0.0362239795040034	0.0493686498350607	0.11405221638322	0.00818206461633419	0.225190517293997	0.105850464170516	0.265979143791406	0.334848749587333	0.378854209127698	0.273887048419149	0.316254418548309	0.256127291292248	0.0187124881269289
]Pantothenic acid[	0.255238270418677	0.0043760542534228	0.0413458064422492	0.0805642357264511	0.484095830526097	0.109295312855364	0.0338040348941573	0.0756772498770659	0.0231028426645259	0.0218145921437429	0.980975272418825	0.0356175369578988	0.644368364647169	0.0726186711679087	0.542670955586589	0.656424514748595	0.0825369233953714	0.498753549894849	0.0142355448543268
]Saccharin[	0.0489608686524907	0.775086825641889	0.991374804556362	0.447063557346155	0.0205349965660675	0.713345592856142	0.159365289222127	0.760470643442145	0.452344087445818	0.344563031337499	0.0796155141247938	0.844266255617171	0.152052760276419	0.283706547512959	0.0380320393484439	0.664341079162354	0.939673739789045	0.845498065976522	0.793644444912452
]Cadaverine[	0.364546274533802	0.077478805565999	0.0550150297781375	0.100140224480286	0.634201274552353	0.0674713329692582	0.147064174865284	0.0589107932448791	0.0259180089898199	0.140544177373676	0.338034347285062	0.0717321741260566	0.246503729187058	0.00775161675120484	0.295490560249381	0.948280150054711	0.444284641052144	0.61324834764271	0.0388471750889396
]LPC 18:1[	0.298898469235969	0.0194898207226251	0.00580073696223149	0.00627420099060005	0.174818550006637	0.00711619170070499	0.0068139688710811	0.0103805906538956	0.00337669864724299	0.0455816161239402	0.909796350438721	0.0133758231102825	0.712313140239475	0.228001736612473	0.792388945249161	0.871122004806598	0.0244365114245058	0.0548095939843432	0.0190973844436086
]Dodecanamide[	0.520874646537979	0.00391822143228215	0.00551142233634372	0.0390147153372369	0.672130598841178	0.0203733788456564	0.0338040348941573	0.0232528041176872	0.00793313672919327	0.0134241253978913	0.756139385358648	0.00341925791092534	0.807479278246952	0.311505076545963	0.65375264356054	0.4376585109498	0.0218145921437429	0.148607619802569	0.00860618352514653
]LPC(18:1)[	0.0162185714767114	0.000407404030293268	0.0025350946044318	0.0175123008813838	0.0218458683993201	0.00691877853640244	0.00158629872444171	0.00910189961201957	0.00400885935015483	0.075945491167412	0.286703270514654	0.00960572759527523	0.672062358729336	0.0663629647145065	0.295490560249381	0.254066880609611	0.254066880609611	0.620973084927008	0.00237313852057985
]Stearic acid amide[	0.120218460380562	0.0236905765970676	0.0550150297781375	0.0258993778095369	0.00453794790437678	0.0186125691825496	0.00174962086868669	0.0232528041176872	0.0107999875408429	0.549483143403693	0.166602264327726	0.0513492706363032	0.534551858951337	0.200774302977876	0.113540185946001	0.36221349614195	0.310760627102335	0.774018064785827	0.0337768682365971
]Vaccenic acid[	0.0186969780932151	0.000613173604659956	0.0044672086977382	0.00445549202679318	0.0123902968081806	0.0140296776710822	0.00125304285886907	0.0177776474506537	0.00117005130317516	0.00743441908253395	0.404650010732993	0.00513144209352734	0.765708365525187	0.0295766935990716	0.113540185946001	0.609665940750183	0.110229403917702	0.265979143791406	0.0017210288710654
]Prolylproline[	0.495833984760486	0.0690529066503311	0.00211168123925454	0.0026602724971454	0.676393134689358	0.00886180894315736	0.0722335299767143	0.00472610049962197	0.0392047536588533	0.235158319266344	0.783612983988173	0.0263202928665134	0.571458202378374	0.617892903115124	0.371458790887701	0.948280150054711	0.00818206461633419	0.125967313757873	0.03624506442209
]Kynurenic acid[	0.0892894060385572	0.0020369737508239	0.016539722195378	0.016462781120488	0.0611536649505324	0.00430964123580391	0.000674799388333591	0.00653702394038436	0.00412289447698289	0.118791684532375	0.240354205648873	0.0111020535163231	0.556567186173405	0.0704877485930664	0.103515282114921	0.195932624867889	0.294617653568414	0.502281595188111	0.00819857966063875
]2-tetradecanoyl-sn-glycero-3-phosphocholine[	0.147391192326527	0.00771991247760972	0.0044672086977382	0.00496286412285896	0.0305344472632925	0.0154463216648819	0.0189633586610714	0.0194775747625617	0.0274205783959085	0.0825369233953714	0.779016458425033	0.0186082970785737	0.61324834764271	0.237571416058342	0.625215130683292	0.720651308237203	0.157650464737821	0.159103989663648	0.013332857352256
]3-Hydroxyhexadecanoic acid[	0.481786544696127	0.14753324613359	0.0326158632940219	0.00433539065173738	0.258477291846493	0.00273696826862047	0.00295331643930008	0.00179229568141537	0.00486302236054148	0.113033866214368	0.444044210275607	0.00156768744615232	0.373892027992492	0.283706547512959	0.979028110212286	0.837137221795472	0.00400825239020941	0.0929131156290988	0.0155126398890051
]Palmidrol[	0.349640828280879	0.0210945139895813	0.00580073696223149	0.00729205536724509	0.697842023749652	0.0208330550695177	0.0764651324558507	0.025883224753974	0.0217866821318262	0.0283010872421088	0.636269978353041	0.0614022516596886	0.502281595188111	0.937029732531032	0.947598421937851	0.327410411812586	0.00985565039092196	0.0330347075711526	0.0356156310728735
]Leu-Thr[	0.768358777783764	0.184817489599776	0.0283010872421088	0.102804099574714	0.898812539783468	0.173049450357436	0.172338901704571	0.168738364957325	0.305739888536558	0.405298347282759	0.52035842898065	0.192008816757232	0.344195920608165	0.397417480638449	0.378854209127698	0.0969364852227237	0.0374126481301493	0.35887251829176	0.140159602023478
]Dibutyl phthalate[	0.0339622382320823	0.0246083518182618	0.050133557803774	0.0816997145010581	0.0070283074509665	0.0158173196457625	0.0349981793512164	0.025883224753974	0.0323298297817307	0.176103738091593	0.00691578792988556	0.0796779059135111	0.799082263778081	0.0992324782623737	0.00525283445456215	0.249254298928919	0.905319518791845	0.90525011572987	0.0314382331151235
]Phenylacetylglycine[	0.233814435091697	0.00601237275313848	0.00238695266930078	0.011927401964591	0.564894376228201	0.0124040473935354	0.16484243429074	0.00817146304218763	0.0365884046874023	0.00224590060105134	0.933476468117204	0.0156507884064383	0.401778482013283	0.328921382903513	0.958069089574839	0.956891924031642	0.0533504356779435	0.0636965432589283	0.0158454477714183
]17-hydroxyheptadecanoic acid[	0.686080360453023	0.00632712891325937	0.0117884050531152	0.00299688112821661	0.458469017577694	0.00392315745989191	0.00715913484425412	0.00283102227712106	0.00134618204114467	0.0533504356779435	0.653583399583411	0.00267014001328314	0.956860219388296	0.205158520307561	0.958069089574839	0.888197653985307	0.00238695266930078	0.0385225239162641	0.0148633878533173
]Oleoylethanolamide[	0.33796812983211	0.0255531844271835	0.016539722195378	0.00765903763258358	0.630037047076046	0.0402552936187135	0.0479938812372958	0.0450536580674803	0.0189404840945482	0.0455816161239402	0.76526855818295	0.0750635807281044	0.740925764694395	0.928054318697964	0.96854618746789	0.310760627102335	0.0044672086977382	0.0398301042989322	0.0381838546370048
]5-HYDROXYINDOLEACETATE[	0.188354427195658	0.0353592411039152	0.0677608501901541	0.049926315854242	0.525711567300692	0.00773542526588678	0.00808307219955751	0.0124040473935354	0.000216718222704859	0.047063140467273	0.572959110862727	0.000579411438194066	0.803278249740766	0.00814760572265039	0.335693773494326	0.168558822503884	0.115887838148784	0.30225535918849	0.000361723135669845
]LPE(15:0)[	0.0322243377427229	0.015890218118078	0.050133557803774	0.00188911395544045	0.0511235791890599	0.00862675603191354	0.00341247033123704	0.0101141636837205	0.00182228451248534	0.0158755795556416	0.0820748691428472	0.0206656343738179	0.913832424633704	0.0422614672223047	0.048247630514656	0.386511349907985	0.147227133862893	0.152052760276419	0.00360866809939875
]Tyrosylproline[	0.240825681407654	0.379204342327225	0.00780113863100818	0.0698274916626052	0.568879985372371	0.0450536580674803	0.0587579751878675	0.0450536580674803	0.215388051141916	0.837137221795472	0.693138318360799	0.127434519317153	0.474389415103153	0.786230186196256	0.812788200985298	0.0179327341310354	0.16123235767559	0.952550556691842	0.0621178566103091
]LPE(18:0)[	0.152585306068477	0.0236905765970676	0.00400825239020941	0.0658390586316677	0.282673836790478	0.00839666563139918	0.0167968920468118	0.00839666563139918	0.00327963005611487	0.200065558778689	0.829924732679514	0.000868121891664408	0.684055822981762	0.10195324782612	0.895397519804326	0.179958657884982	0.147227133862893	0.761562419720906	0.000817618636529183
](2-oxo-2,3-dihydro-1H-indol-3-yl)acetic a...	0.270171363125497	0.115714432041218	0.0400017929595606	0.0460642514478118	0.525711567300692	0.00345169124820943	0.00847808311215736	0.00502121328536065	0.000426216678276248	0.249254298928919	0.985730928804414	0.00024567482817206	0.974108956058386	0.0483397513648871	0.884998966223352	0.134071286197255	0.0802957365433965	0.44394197686912	0.000598351372778971
]o-Dodecylbenzenesulfonic acid[	0.260158134408511	0.0202798994211282	0.147227133862893	0.0761358749749177	0.958522643099633	0.243832929177171	0.152254448283841	0.184144852686335	0.0419595257999812	0.0017475350604701	0.86266746914674	0.120981794516528	0.883839229832189	0.283706547512959	0.937135787495765	0.820241877504489	0.00941397730678362	0.0789437820134382	0.0700353790010779
]2,8-Dihydroxyquinoline[	0.140654195951389	0.0275260698015414	0.0374126481301493	0.0106571111397482	0.125452607820317	0.00255643416546025	0.000979288215873009	0.00273696826862047	0.00170617971081133	0.0944210375347869	0.380585443289177	0.0178313509377137	0.853993226389834	0.096563517220936	0.424882579194226	0.602002683881979	0.0349520067895179	0.189490467758679	0.012199693989472
]Nonanedioic acid[	0.427584392154728	0.032967816957268	0.0994991119375397	0.00676791434460933	0.185195104082937	0.0109300248828434	0.00616337773726228	0.0147247011160583	0.00700703793725754	0.03869090714065	0.980975272418825	0.00960572759527523	0.849743709157138	0.323054860825966	0.499020546027851	0.556861281085539	0.0272939727097306	0.0238576461278064	0.0198855544764536
]Diethylene glycol mono-n-butyl ether[	0.444173331482832	0.00571023306050167	0.00186274109994744	0.00523333604269949	0.430032449491832	0.00392315745989191	0.0036115012043918	0.00533089335825032	0.000642383260718304	0.0413458064422492	0.848606137401426	0.00105150037971935	0.716379672306303	0.187987860543882	0.644187678721338	0.398982926641289	0.00898808926444694	0.107188894687048	0.00276712446592531
]3-Indoleglyoxylic acid[	0.0942081011007907	0.00260895425401131	0.0201910380465231	0.00949586685325032	0.102672676823341	0.00472610049962197	0.00116914238763233	0.00752444345971304	0.00460537154558316	0.0802957365433965	0.261541907403055	0.00937264069053789	0.464128852587062	0.14223332082862	0.117027495382427	0.0944210375347869	0.244498695798518	0.347103635876335	0.00590724344564975
]4-PYRIDOXATE[	0.0497432523294892	0.00810349659033505	0.0283010872421088	0.00207858715912401	0.0135841914158976	0.0109300248828434	0.000382880732639368	0.0147247011160583	0.00984274966897924	0.0218145921437429	0.373856554345263	0.029557826236899	0.828556382196993	0.283706547512959	0.139525703932758	0.344563031337499	0.0639190718268201	0.108558898168745	0.0136286235109431
]Imidazolepropionic acid[	0.154343792887217	0.00771991247760972	0.179958657884982	0.00366817502637318	0.356747923652558	0.0521009723571453	0.00148448299604031	0.0358517318860576	0.000408399863548237	0.00708152408658291	0.802064874648954	0.00284359060874184	0.2371083564731	0.064368039121883	0.625215130683292	0.656424514748595	0.000948282785737886	0.0600236112823254	0.00244805697985262
]LPE(18:0/0:0)[	0.0800073563349861	0.0296133477991267	0.00211168123925454	0.0548726463214591	0.135472366908979	0.00711619170070499	0.0185880162473224	0.0079510741171045	0.0107999875408429	0.268846554622893	0.909796350438721	0.0010917246625981	0.782350828546604	0.164045432255807	0.792388945249161	0.140544177373676	0.204254580845515	0.837018831979168	0.000787064289409445
](2E,4E,12Z)-N-(2-methylpropyl)octadeca-2,...	0.706381408617892	0.151010951528435	0.737004950173659	0.506504653264598	0.311100332010392	0.162406866993817	0.157567069830468	0.184144852686335	0.00616903404286928	0.745222094367133	0.788216226761187	0.0382879377233518	0.379994987301947	0.179766920691037	0.916241013939222	0.338789908071246	0.350391479107202	0.696120496214264	0.0276443256289189
]Vielanin A[	0.382889260322922	0.032967816957268	0.0152324008763278	0.0127447951561359	0.533448102858802	0.00417756347386211	0.00698485658809345	0.00533089335825032	0.000722453640630949	0.208499827982209	0.933476468117204	0.00151359120866634	0.684055822981762	0.164045432255807	0.947598421937851	0.183868822026193	0.0263144998706664	0.232496157831228	0.0017210288710654
]Eicosatetraenoic acid[	0.0223036662526832	0.000613173604659956	0.00610204667907688	0.0124675980458937	0.0222968621115927	0.00230380420308718	0.00487981351936817	0.00345169124820943	0.000810541591409919	0.0226632048441846	0.12080985998965	0.00432913720237771	0.965482794319248	0.0162513385569607	0.106784754259066	0.571744619245462	0.268846554622893	0.367843314083226	0.00166479394589203
]Dihydromonacolin L acid[	0.755844560639898	0.292431936974952	0.0314932282058384	0.34257253625229	0.794591402949348	0.156236460872448	0.437148864042385	0.220191450208837	0.281330488074561	0.157650464737821	0.227674600494826	0.0566680949751044	0.491732747108617	0.910128870371886	0.342683789046342	0.310760627102335	0.168558822503884	0.258568852434397	0.116378503661571
]4-Methylthiobutanaldoxime[	0.0227353039424827	0.0378796333055078	0.00610204667907688	0.172692736867625	0.426543226908881	0.144373745262899	0.204570132468872	0.195697774638887	0.382965732230923	0.0349520067895179	0.181250419770956	0.402939279325984	0.022115783208712	0.634097645117782	0.448934674831147	0.147227133862893	0.770025319039825	0.632629910307203	0.130280648167265
]EPIGALLOCATECHIN[	0.0227353039424827	0.00157125373770639	0.00163819116387964	0.00177078189677005	0.0188826989516118	0.00148683410461947	0.000532963054352908	0.00230380420308718	0.0063298876841329	0.0584589767747197	0.17070403396525	0.0121974007889563	0.692091180922195	0.323054860825966	0.147639002154295	0.104767513929187	0.154122469896848	0.338422079822463	0.00427602501248092
]thiolane-2,5-dicarboxylic acid[	0.0123002583011462	0.0236905765970676	0.204254580845515	0.0453194100575183	0.00952729994787971	0.0402552936187135	0.00125304285886907	0.0578998920888685	0.00300183881519844	0.0895300319918801	0.0588378460181405	0.0539601883101322	0.832785455615666	0.0169578167342037	0.0270574054697219	0.217159490579229	0.4576879050752	0.545510584022994	0.00840042369957716
]Phthalic anhydride[	0.0351596885648715	0.021934163399806	0.0349520067895179	0.0863569243285869	0.00428446882056854	0.0120974421917959	0.0472315566491959	0.0177776474506537	0.034106141272547	0.195932624867889	0.00947233029091699	0.0820602126720513	0.778181614718074	0.10195324782612	0.0215497989852755	0.368206608042634	0.956891924031642	0.909540098038984	0.0276443256289189
]Glycerol 1-Myristate[	0.0218783708292429	0.00462053645983396	0.00496738593748214	0.000762009904792027	0.10697519672534	0.0450536580674803	0.00664642415013761	0.046744387320774	0.0231028426645259	0.000312853917886047	0.715446436489132	0.0396784027460488	0.978423102046643	0.311505076545963	0.490494673749282	0.63288233246826	0.00941397730678362	0.0347934315921443	0.00946945654865905
]D-Lysine[	0.576398374470638	0.246636614525341	0.00471198194798994	0.0453194100575183	0.702158251091247	0.00487186782668902	0.188002344159575	0.00731805623560677	0.034106141272547	0.316254418548309	0.415204830808712	0.0330904397716989	0.111335689128625	0.509357586019614	0.792388945249161	0.1878344201063	0.208499827982209	0.367843314083226	0.0437362067957872
]Oncostemonol A[	0.101942909863037	0.0353592411039152	0.00163819116387964	0.000167720466275778	0.10697519672534	0.00132491840395699	0.00013789862807867	0.00222424069903226	0.00121220812062384	0.16123235767559	0.444044210275607	0.00914404513541234	0.765708365525187	0.458674093825414	0.315218318997881	0.0895300319918801	0.0253621763206078	0.195582315068133	0.00575480272044371
]Linoleic acid[	0.0745718267393856	0.00571023306050167	0.0658194725010812	0.028410592659132	0.0842014636957511	0.0709044354617092	0.104331863629471	0.0686019231937123	0.13093188387807	0.00269058940256062	0.127470121164554	0.144595808467393	0.837018831979168	0.465756590691344	0.0380320393484439	0.820241877504489	0.344563031337499	0.177682587938228	0.10911936887959
](R)-4-((1R,3S,5S,7R,8S,9S,10S,13R,14S,17R...	0.00938256921780134	0.000407404030293268	0.00496738593748214	0.00627420099060005	0.00599176107261945	0.00773542526588678	0.00341247033123704	0.00862675603191354	0.00499610620724456	0.0326158632940219	0.139727387109315	0.0178313509377137	0.956860219388296	0.19645123348558	0.178533964675881	0.230573463621845	0.200065558778689	0.408121994346384	0.00237313852057985
]2-Hydroxyhexadecanoic acid[	0.188354427195658	0.0631868477646012	0.000654030236164838	0.000852965356315627	0.0854352334549775	0.000523480154309475	0.00295331643930008	0.000962135846322099	0.00570593282246978	0.338789908071246	0.640582243290574	0.0108407078188208	0.987052963983893	0.821269125870408	0.843596048474444	0.235158319266344	0.0272939727097306	0.185498978789089	0.0155126398890051
]cis-4-Hydroxyequol[	0.15401656829899	0.220630217638809	0.155551462258602	0.00532718417848388	0.0340009660489828	0.00867922264006338	0.00151650637088485	0.00867922264006338	0.00836839010230173	0.367843314083226	0.776560283627038	0.0140669913409046	0.329496893695316	0.232393001367634	0.596895334538414	0.460733244221749	0.0695109184740876	0.226449891352541	0.019378106860354
]methyl 1-methylpiperidine-3-carboxylate[	0.231506214914383	0.0613152332988729	0.0201910380465231	0.000167720466275778	0.235599162115684	0.00599602781494535	0.000351412818701657	0.00502121328536065	0.00984274966897924	0.03040021888817	0.848606137401426	0.0219817606537036	0.605561571592542	0.892243968930429	0.712163553761791	0.398982926641289	0.000261946448082417	0.0204736267761605	0.0331802329736357
]Valyllysine[	0.956571693773703	0.00103816564265036	0.134071286197255	0.0729321865775461	0.767861684509712	0.15827544077259	0.100342358352177	0.110891037485767	0.0110503777612496	0.00423273924846046	0.485294828771379	0.0198226307057565	0.782350828546604	0.0533088847706684	0.569643311165027	0.520407514448741	0.0272939727097306	0.0941516585218116	0.0611764834626347
]Sebacic acid[	0.379797788660605	0.184817489599776	0.121745762952543	0.00551546925337432	0.487812123759292	0.0161952242690375	0.00600873652205069	0.0186125691825496	0.0138138170857842	0.0201910380465231	0.715446436489132	0.0105842298837868	0.594104016600236	0.465756590691344	0.78223562470803	0.374254129727988	0.00198404324777002	0.0142159033458964	0.0161837926046979
](R)-4-((3R,5R,8S,9S,10R,13R,14S,17R)-3-hy...	0.361537374839624	0.144110272835648	0.050133557803774	0.000580362028931525	0.430032449491832	0.0237616665269402	0.0068139688710811	0.0208330550695177	0.00378839118665564	0.0326158632940219	0.36388687722235	0.0013603533296549	0.420966456200306	0.430889127859987	1	0.386511349907985	0.000516883524295908	0.0247671787872756	0.00360866809939875
]CHEBI:87123[	0.474835761550372	0.00979149352542485	0.104767513929187	0.0739890032727404	0.399163834295621	0.037276985034473	0.036848910777274	0.037276985034473	0.0231028426645259	0.0112794740633051	0.636269978353041	0.0761985469249753	0.552870895977177	0.0354920469051661	0.252394368423611	0.506139539990438	0.150648115287631	0.0954018996838313	0.102183998466399
]N-ACETYLMURAMIC ACID[	0.780926850822841	0.0117455517963712	0.0658194725010812	0.0127447951561359	0.655174974851207	0.00444504918999988	0.0178546283673844	0.00345169124820943	0.000617374610651478	0.00985565039092196	0.848606137401426	0.000974684644920121	0.811685244561559	0.0663629647145065	0.448934674831147	0.879653614931831	0.010787984601949	0.0297204498005827	0.0108910983339665
]LPC(P-16:0)[	0.150840400036725	0.109978466530215	0.0441352182349839	0.0912013396845359	0.0256578978448321	0.0103805906538956	0.0349981793512164	0.016972100329812	0.00423952016250784	0.492057050205944	0.662303297443048	0.00192631308582358	0.571458202378374	0.0605104296878003	0.499020546027851	0.380355801188657	0.549483143403693	0.815896043631055	0.00427602501248092
]Glycylproline[	0.315300676528999	0.308750370966106	0.0194151403865317	0.125934788887883	0.537335424833765	0.0539838028970072	0.112643656616875	0.0599346299644781	0.0758543444565878	0.974127994662394	0.568834850271933	0.0895141738874059	0.597913412509112	0.821269125870408	0.663368395360959	0.0455816161239402	0.183868822026193	0.969795482811562	0.0276443256289189
]Phthalic acid[	0.0563409484439776	0.000833487606822114	0.00198404324777002	0.00317762528584331	0.0829805379519108	0.00104410082292672	0.000728448677111526	0.00132491840395699	0.00200841143088182	0.0413458064422492	0.213028601150875	0.00937264069053789	0.538193774114225	0.311505076545963	0.19298992694385	0.0994991119375397	0.0919523585057291	0.296902570941967	0.00340587425384697
]Spermidine[	0.0489608686524907	0.000443173353041004	0.0326158632940219	0.00317762528584331	0.164834638658272	0.0150821440970423	0.000160245548902038	0.0117968184959416	0.000617374610651478	0.00708152408658291	0.477660823610186	0.00432913720237771	0.974108956058386	0.116349833270952	0.124224560858983	0.102109322085997	0.0326158632940219	0.263494780091995	0.00109883188455573
]Butyrobetaine[	0.0269156753732827	0.444034235695303	0.168558822503884	0.028410592659132	0.0282869738662037	0.0177776474506537	0.0133291019570554	0.0203733788456564	0.0217866821318262	0.134071286197255	0.857975858627992	0.00420580713529972	0.12904565978448	0.171786735162236	0.68274712519714	0.230573463621845	0.140544177373676	0.352960527166381	0.00276712446592531
](Z)-13-Oxo-9-octadecenoic acid[	0.0236178531121822	0.0509296466692899	0.0374126481301493	0.0431388548981513	0.00239686395011862	0.11911480490912	0.122913241606833	0.103073475579204	0.193729089072108	0.648542066972341	0.0522957899842651	0.308607289038407	0.761562419720906	0.487323255727035	0.386329371794398	0.656424514748595	0.696334105038116	0.900962588194532	0.0930058452226821
]Iriomoteolide 1a[	0.201392939904186	0.0269787163648918	0.000526558925222353	0.0453205019743113	0.654215367774535	0.0312241403951989	0.0979355948532259	0.0426901263014496	0.081609543450869	0.0393161055954003	0.85756027030605	0.014277272829442	0.247421315675455	0.523056014788739	0.802001162115164	0.170947787627866	0.0908875812289121	0.274578420740534	0.00795350114651283
]13(S)-HODE[	0.0822595543056603	0.0419112019702026	0.000705890586909952	0.0193761990117809	0.0431155528206566	0.0112131905148805	0.0449987278977102	0.0130355302640135	0.193729089072108	0.368206608042634	0.141541808137774	0.105850464170516	0.845498065976522	0.803705856630653	0.117027495382427	0.374254129727988	0.617367408970642	0.943935039657521	0.148773240986409
]PC(17:1(10Z)/0:0)[	0.0289520117651407	0.00277053272344396	0.000286465682391768	0.0182403500522277	0.0288365978435572	0.00148683410461947	0.00438292342593671	0.00246985162157753	0.00774056448539251	0.0848227441774161	0.225190517293997	0.0113683310432782	0.395487890910369	0.0726186711679087	0.276516127534554	0.356275041512577	0.344563031337499	0.605561571592542	0.00451926141374681
]Casuarinondiol[	0.565098286339738	0.0307011774410475	0.36221349614195	0.194662584198884	0.502812727194396	0.617651072639548	0.108431852793195	0.653528169720738	0.0715715424780199	0.0697436755737559	0.36388687722235	0.285865799549953	0.879565627666522	0.183847186821938	0.87461797742486	0.333072306633608	0.0677608501901541	0.0904709161604096	0.293960671455882
]Zhankuic Acid A Methyl Ester[	0.576398374470638	0.00487584671448715	0.121745762952543	0.00747375806288275	0.862300064671444	0.100058168132963	0.0288083967548631	0.062021475926048	0.0170905664539629	0.000819764027255587	0.552465308324298	0.0425729140246345	0.841256404464266	0.437752685967885	0.731990977632341	0.862603694666873	0.000705890586909952	0.0117093348586881	0.0621178566103091
]Uridine[	0.0206399234547048	0.00601237275313848	0.03040021888817	0.0133136721623726	0.0046691193160262	0.0186125691825496	0.000152485100007427	0.0253397338362258	0.00250316994740474	0.016539722195378	0.325512384654765	0.0253038741659626	0.799082263778081	0.0342429273639513	0.0380320393484439	0.534856824581943	0.195932624867889	0.329865656427307	0.0108910983339665
]EPTC[	0.118737211561569	0.00979149352542485	0.000761081073194614	0.0718863693349672	0.174818550006637	0.037276985034473	0.08546140461383	0.0521009723571453	0.105516417687168	0.060239302504316	0.966712506427333	0.0653937533114499	0.523692903636657	0.856627785748606	0.958069089574839	0.464464211225739	0.191855631425543	0.327041430112712	0.0621178566103091
]LPC 18:2[	0.0231733456081946	0.0341476697062941	0.00985565039092196	0.0523561795768757	0.193781564006911	0.0365591125350595	0.12596272547122	0.0476072914240218	0.140828504616621	0.00400825239020941	0.181250419770956	0.169165568882151	0.157320981648978	0.205158520307561	0.440842163406322	0.672291046599723	0.39272049088162	0.185498978789089	0.0444705687700107
]DL-Glutamic acid[	0.270171363125497	0.075306112573349	0.0158755795556416	0.0154628753607875	0.216367905945977	0.00985315874100379	0.0304064130237269	0.0147247011160583	0.0147402063864024	0.0533504356779435	0.742502468880452	0.00408531367871889	0.90525011572987	0.183847186821938	0.926682786107439	0.680273694985841	0.050133557803774	0.0725588005562157	0.00654953866002916
]D-Pipecolic acid[	0.267646373686907	0.00119617350426315	0.000819764027255587	0.000400639943913816	0.19161107211012	0.000715589577984233	0.00715913484425412	0.00127426168834366	0.00165042651689329	0.03040021888817	0.710966860819457	0.00146102540014503	0.732716401893539	0.384430951557253	0.516279285328144	0.492057050205944	0.0253621763206078	0.0385225239162641	0.00575480272044371
]Octadecadiene-1,18-diol[	0.934893263532543	0.303252658059759	0.118791684532375	0.890783656810786	0.451273592568735	0.164499406694659	0.661744625545018	0.2151438024633	0.358157349861496	0.350391479107202	0.481470513685801	0.221488753681581	0.420966456200306	0.883319227970615	0.440842163406322	0.965508169895628	0.471289728362107	0.520095742090132	0.553140619196476
]5-methoxy-2,2-dimethyl-6-(2-methyl-1-oxo-...	0.986966303181704	0.0890256390071547	0.235158319266344	0.623528771502556	0.981559695855439	0.552566620107306	0.488455573625768	0.49468360238228	0.445478789260334	0.179958657884982	0.500736746307048	0.698084503499785	0.177682587938228	0.384430951557253	0.823031137399759	0.200065558778689	0.478164012817028	0.450620918062539	0.797949481910299
]17-carboxyheptadecanoylcarnitine[	0.0635633240808793	0.0152370534161046	0.000705890586909952	0.0783274615936147	0.325917937145082	0.0318224610085489	0.0712027648524498	0.0434090709944601	0.082621924791126	0.0455816161239402	0.756139385358648	0.0202407396039226	0.263494780091995	0.390895129115788	0.843596048474444	0.0994991119375397	0.268846554622893	0.586514991224178	0.00638398754020875
]bhos#20[	0.34377638998206	0.0255531844271835	0.0218145921437429	0.00551546925337432	0.597106774270265	0.00617223353296215	0.0171439041259993	0.00910189961201957	0.00105070824676923	0.0152324008763278	0.961960152072645	0.002348880650336	0.807479278246952	0.135425162530426	0.87461797742486	0.549483143403693	0.00674207700717977	0.0200782157689292	0.00260363959685117
]1-Aminocyclopentane-1,3-Dicarboxylic Acid[	0.0834025921717578	0.0172618557059505	0.0639190718268201	0.0438567771389553	0.120640131878212	0.0173712461721522	0.00295331643930008	0.0217764080592957	0.000810541591409919	0.0272939727097306	0.373856554345263	0.0149721557929268	0.969795482811562	0.00363897488522769	0.203039331004355	0.720651308237203	0.127806009088262	0.294247430857814	0.00477346881750762
]Drofenine[	0.492304042213172	0.0179812900905869	0.0517234422492354	0.354432953065366	0.0892142689476227	0.156236460872448	0.274889810223094	0.11911480490912	0.22217554692627	0.549483143403693	0.751586033282452	0.159408298406944	0.624849481502157	0.465756590691344	0.823031137399759	0.770025319039825	0.745222094367133	0.774018064785827	0.106306730367867
]DL-beta-Hydroxybutyric acid[	0.101942909863037	0.0866236194160783	0.00117161553509915	0.0193761990117809	0.533448102858802	0.0402552936187135	0.0569959750031348	0.0237616665269402	0.0284586899686419	0.230573463621845	0.724431618959455	0.0233615850790418	0.42421011911707	0.200774302977876	0.979028110212286	0.204254580845515	0.104767513929187	0.965482794319248	0.00371364722578971
]Traumatic Acid[	0.12321936925606	0.0255531844271835	0.0085775841030995	0.0358108765904492	0.157127390384679	0.00264545607913402	0.00143560987516222	0.00444504918999988	0.00250316994740474	0.130912854298991	0.971465911220906	0.00341925791092534	0.974108956058386	0.209604038856203	0.937135787495765	0.226045422207982	0.047063140467273	0.332703854861524	0.00427602501248092
]Ardisenone[	0.437498980208041	0.101752946996937	0.0825369233953714	0.229737941184197	0.12383394600897	0.523260277092819	0.63007678490671	0.377690622417628	0.59611521173374	0.221574125001243	0.0313973714136786	0.200790905360553	0.216801281890157	0.650459728500374	0.110126161387316	0.871122004806598	0.0244365114245058	0.281184716547015	0.3513265633255
]DMH-1[	0.34377638998206	0.00349970423660473	0.03040021888817	0.232054205890314	0.433536332440828	0.0476072914240218	0.0671864722288951	0.0458932076616521	0.0118290504910572	0.0550150297781375	0.905068252255798	0.0307017703819537	0.48475940254934	0.0306948507691636	0.440842163406322	0.854099552129744	0.398982926641289	0.620973084927008	0.0602456315369473
]5-Hydroxyindoleacetic acid[	0.307035170910975	0.176910333455471	0.368206608042634	0.155992206513953	0.921734356802043	0.104604921146772	0.0253291478382398	0.127753393100767	0.003577780520303	0.212801426216213	0.886187209268341	0.0153085393315604	0.815896043631055	0.0217119700359161	0.772115155394559	0.14385924954389	0.113033866214368	0.427466711545995	0.00761601229300801
]1-heptadecanoyl-sn-glycero-3-phosphocholine[	0.110115731805449	0.018723781900519	0.00143618263507861	0.0273847445297428	0.0209650088540498	0.00533089335825032	0.019731641428693	0.00635254277817987	0.0126501865597992	0.1878344201063	0.881475522443219	0.00420580713529972	0.883839229832189	0.116349833270952	0.792388945249161	0.664341079162354	0.258936452562499	0.545510584022994	0.00477346881750762
]N-Methylcorydaldine[	0.240825681407654	0.0172618557059505	0.00339156174521671	0.0688143098200882	0.94471407242847	0.0305590056292135	0.0939349813867574	0.0450536580674803	0.0433901754062025	0.0179327341310354	0.657938181437995	0.0761985469249753	0.0992233276795333	0.650459728500374	0.823031137399759	0.217159490579229	0.102109322085997	0.162710597135993	0.0452141167294893
]N-cis-11,14-eicosadienoyl ethanolamine[	0.149109040435549	0.00311795694568007	0.0085775841030995	0.0370675906197946	0.185195104082937	0.00404875548048045	0.003316323341092	0.00617223353296215	0.000874018184968905	0.0374126481301493	0.440384867368605	0.00199208671582607	0.732716401893539	0.0663629647145065	0.173878879905871	0.157650464737821	0.14385924954389	0.437313601294723	0.00131158168106338
]N-Palmitoyl Serine[	0.861591276160554	0.514055127617324	0.0253621763206078	0.0468181964957841	0.776745910027731	0.00117768614491442	0.143671497395664	0.00148683410461947	0.13093188387807	0.107474079399301	0.797442310970931	0.024317836685245	0.567719718223305	0.650459728500374	0.731990977632341	0.803420313796669	0.0226632048441846	0.05650886192808	0.283202280261651
]Tanikolide[	0.0416323315552782	0.00245508395695104	0.00985565039092196	0.00290967409825171	0.142448932600347	0.0886201892660059	0.0234913297497572	0.0886201892660059	0.0486863082116804	0.000559676294356715	0.733450645230919	0.0882394771280295	0.774018064785827	0.384430951557253	0.644187678721338	0.828680750033226	0.0172252866160947	0.0324637257751164	0.023748350488491
]Indole[	0.673994621828474	0.140741734388837	0.0400017929595606	0.22061932037119	0.412734062741706	0.166609891318729	0.509751439026247	0.188710879170141	0.3372078018785	0.0620591741892262	0.556538370085493	0.0921029329144134	0.0916862189716319	0.865510145945578	0.424882579194226	0.121745762952543	0.14385924954389	0.197640909654762	0.0753424819465853
]5-Hydroxymaltol[	0.0152382702596254	0.223248005511828	0.0639190718268201	0.130641474545008	0.382541936597052	0.129531612200869	0.520558435281997	0.11911480490912	0.175494896325056	0.183868822026193	0.47386583630789	0.0674591634748052	0.590304516433034	0.247389101273807	0.264286810692725	0.258936452562499	0.386511349907985	0.61324834764271	0.00311898872770078
]MMB018[	0.222417437712696	0.0128310513319991	0.0533504356779435	0.013026800791313	0.613485322573218	0.00862675603191354	0.00808307219955751	0.00910189961201957	0.00108932765234426	0.00238695266930078	0.756139385358648	0.00312072958227461	0.961171002543543	0.23275560389799	0.409228098616844	0.176103738091593	0.0112794740633051	0.0573729312865163	0.00222886988249438
]Ranmogenin A[	0.12291774462925	0.0244804239492664	0.00308246839110948	0.124858422641223	0.498721089068776	0.0329716660507178	0.10072204802253	0.0448698170913131	0.0555403218949344	0.0655935293325605	0.952424235667419	0.00953697127330155	0.388891749290476	0.377663966177985	0.812652670111511	0.108558898168745	0.208144561336404	0.530614183235586	0.00460376693765818
]L-Monomenthyl glutarate[	0.257690972082897	0.101752946996937	0.0283010872421088	0.000308567244330149	0.308184995509194	0.00444504918999988	0.00501082283530163	0.00533089335825032	0.00220968154712797	0.0128602985333672	0.742502468880452	0.00227367188398553	0.364839380841476	0.378025281896266	0.989513250552799	0.704410381816771	0.0001484755922323	0.00386334348185491	0.00517613321035104
]Pestalospirane A[	0.0351596885648715	0.000566346673030793	0.00238695266930078	0.00580962428134635	0.172790484271626	0.0232528041176872	0.0013880563429427	0.0253397338362258	0.00700703793725754	0.0123152031982463	0.496854730309843	0.0307017703819537	0.299571884551304	0.125637314894554	0.252394368423611	0.294617653568414	0.0994991119375397	0.30225535918849	0.0103997271337863
]Leucine[	0.135741522598198	0.00632712891325937	0.0584589767747197	0.0345866453878454	0.115957389008158	0.0942157685636362	0.0171439041259993	0.11911480490912	0.00938994111284042	0.0085775841030995	0.444044210275607	0.0585282412346171	0.571458202378374	0.0367753282917549	0.139525703932758	0.688288293957414	0.168558822503884	0.157320981648978	0.0139294992667929
]1-Aminocyclohexanecarboxylic acid[	0.157901643371896	0.0366030544165177	0.147227133862893	0.0445836070634802	0.255870163380972	0.0147247011160583	0.0217578346674514	0.016972100329812	0.00165042651689329	0.0112794740633051	0.825267309595067	0.00638167709109938	0.664107501105122	0.045224318075245	0.673033655094188	0.854099552129744	0.056717714281912	0.0695109184740876	0.00689089194205117
]gamma-l-glutamyl-l-valine[	0.546478411562179	0.218745807677766	0.0172252866160947	0.154206389339588	0.949315472821908	0.246553640926152	0.267272207669593	0.263272904936963	0.55376471026874	0.321804395868615	0.86266746914674	0.357164697289221	0.0929131156290988	0.48008168618157	0.63467476088822	0.075945491167412	0.16123235767559	0.512935555366063	0.186788340258001
]4,1-Benzoxazepine[	0.0168989061545435	0.00850203498679614	0.0186625294177118	0.0658390586316677	0.0184862008128648	0.0161952242690375	0.00278424835256952	0.0203733788456564	0.00916979588402111	0.113033866214368	0.322424349814354	0.024317836685245	0.716379672306303	0.0380933411863404	0.371458790887701	0.273887048419149	0.350391479107202	0.761562419720906	0.00393097587973745
]4-(3-Pyridyl)-3-butenoic acid[	0.0107637605048856	0.0594846571783341	0.047063140467273	0.0154628753607875	0.000291699709813908	0.00458384838643644	0.000878048766560058	0.00691877853640244	0.00309223920390078	0.183868822026193	0.325512384654765	0.00848459489757802	0.138590792407958	0.0839794662847047	0.335693773494326	0.534856824581943	0.168558822503884	0.440621443340853	0.00464497157797461
]Threonine[	0.107342121270721	0.0842683822878338	0.00708152408658291	0.0383573124271912	0.207140472459974	0.00959749791784104	0.00239556813784203	0.0158173196457625	0.00159616495398773	0.424559233620103	0.444044210275607	0.0149721557929268	0.664107501105122	0.156540952617729	0.597168071771976	0.0584589767747197	0.115887838148784	0.769860281071313	0.00321236303831984
]LPC(18:0)[	0.661983155891663	0.00179184410794075	0.056717714281912	0.381945236161223	0.601184825691558	0.286618139389202	0.443825509257494	0.363803117066122	0.109726119129385	0.249254298928919	0.706496133726353	0.196367939565316	0.332703854861524	0.417330018217182	0.792388945249161	0.991374804556362	0.594378288173693	0.491732747108617	0.212402373939005
]Glycolic acid[	0.352594048212394	0.101752946996937	0.0085775841030995	0.00566102127465706	0.372752815102445	0.0344680662611769	0.0167968920468118	0.0387445855931414	0.0625818013702515	0.0361665149722454	0.301286488145459	0.0263202928665134	0.774018064785827	0.494616797248324	0.578758303019839	0.871122004806598	0.0044672086977382	0.0286740706588569	0.0356156310728735
]CHEBI:91169[	0.307035170910975	0.0122788908332474	0.00496738593748214	0.00228319547787947	0.14068232366132	0.00172744681142589	0.00163929760862569	0.00283102227712106	0.0132219789002115	0.130912854298991	0.688704256511864	0.0186082970785737	0.464128852587062	0.578109255594593	0.490494673749282	0.284138740159563	0.0550150297781375	0.105831089015364	0.0286905202818881
](4R)-4-((3R,5S,7S,9S,10S,12S,13R,14S,17R)...	0.0183260137051029	0.000374051307351353	0.0085775841030995	0.0213901301752011	0.0135841914158976	0.00533089335825032	0.0209289692237964	0.00711619170070499	0.0058571048041931	0.0374126481301493	0.0820748691428472	0.0136839051234732	0.862503451300298	0.160263725418602	0.151813206837915	0.284138740159563	0.418086841611303	0.447275151991238	0.00350609070619479
]Antcin B[	0.84874864400863	0.176910333455471	0.249254298928919	0.943091904183662	0.917144820616766	0.671743258053402	0.87437340070608	0.774771784663126	0.398932596313792	0.617367408970642	0.215426568261183	0.655447686889328	0.0979376831422605	0.47289262399581	0.0169502812996352	0.602002683881979	0.688288293957414	0.815896043631055	0.819554370001382
]Dodecanedioic acid[	0.167036224124321	0.0307011774410475	0.0112794740633051	0.00113982943726043	0.105527190760636	0.00108717490183752	5.76678778241302e-05	0.00160346960484814	0.000750896223263631	0.268846554622893	0.985730928804414	0.000802536558918376	0.376936743701914	0.228001736612473	0.63467476088822	0.36221349614195	0.0140071223296001	0.216801281890157	0.00780642659646924
]Stearoylethanolamide[	0.168904522629566	0.0043760542534228	0.00818206461633419	0.0020137907578901	0.159031023764042	0.00502121328536065	0.00186590703170131	0.00672574600235953	0.00105070824676923	0.03869090714065	0.4081523325406	0.0210973875787062	0.913832424633704	0.403997657413433	0.386329371794398	0.36221349614195	0.0117884050531152	0.0735959934741317	0.0108910983339665
]Gallicynoic acid F[	0.220181222330017	0.0477771036698642	0.121745762952543	0.112521068818025	0.437054817886815	0.0709044354617092	0.0343971822103419	0.0832663305101127	0.0463607068151162	0.0064157065211754	0.976220216544658	0.0895141738874059	0.728621823317844	0.273019847432704	0.762029006601694	0.696334105038116	0.0620591741892262	0.0789437820134382	0.0602456315369473
]Morusimic acid B[	0.120218460380562	0.00850203498679614	0.00238695266930078	0.000151807941008553	0.402533810540446	0.000477187162640558	0.00501082283530163	0.000627192466691628	0.000391202140249902	0.000516883524295908	0.425902348841279	0.00180005389219451	0.815896043631055	0.104726279544162	0.235187376873409	0.672291046599723	0.0085775841030995	0.0148259428794941	0.00293880689354031
]Vielanin D[	0.373655911344486	0.0043760542534228	0.00379343266915977	0.049926315854242	0.672130598841178	0.00817146304218763	0.0148280079081331	0.00773542526588678	0.00139343328715702	0.164868397244754	0.890902472698484	0.00117595089613554	0.427466711545995	0.0839794662847047	0.989513250552799	0.268846554622893	0.0717684158405381	0.556567186173405	0.00209179381761748
]Serylleucine[	0.576398374470638	0.214301929924458	0.00551142233634372	0.0333943723873622	0.963128140520621	0.136814912314962	0.147064174865284	0.173049450357436	0.431908022560348	0.226045422207982	0.737972523187116	0.274883354129455	0.133759782057209	0.252391052851964	0.65375264356054	0.0780987414167251	0.047063140467273	0.155551462258602	0.195089441824298
]Pentaethylene glycol[	0.450898913426861	0.0477771036698642	0.00610204667907688	0.0193761990117809	0.81703232183058	0.15827544077259	0.135423921586248	0.193350386408641	0.459262074597481	0.0550150297781375	0.67545945008851	0.2886519289941	0.383066724353595	0.200774302977876	0.751978634594666	0.316254418548309	0.0226632048441846	0.0461312098170137	0.31054737774993
]4-Acetamidobutanoate[	0.0892894060385572	0.00349970423660473	0.00471198194798994	0.000580362028931525	0.0469924231255394	0.0190412669494002	0.00218429911711526	0.0281470112031421	0.0433901754062025	0.104767513929187	0.606396255733946	0.0411065248022431	0.824331718268355	0.830081224186641	0.440842163406322	0.226045422207982	0.0620591741892262	0.118494417900695	0.0368828674050325
]L-phenylalanyl-L-proline[	0.238474161909076	0.130959617645874	0.0025350946044318	0.0783274615936147	0.545147755147137	0.0161952242690375	0.0472315566491959	0.0242790473719339	0.0791859875043346	0.549483143403693	0.46632027566071	0.0750635807281044	0.221214557558553	0.865510145945578	0.96854618746789	0.0283010872421088	0.208499827982209	0.799082263778081	0.0349944992859386
]Isoplumbagin[	0.0194563506080514	0.16923019365929	5.63713206283012e-05	0.00551546925337432	0.0341573795696917	0.00312896020915332	0.0189633586610714	0.00549135689073199	0.0419595257999812	0.520407514448741	0.347603292940622	0.0194112353449194	0.660142579926665	0.570283204907234	0.905812062854314	0.0697436755737559	0.244498695798518	0.765708365525187	0.00451926141374681
]Aspartic acid[	0.401723241023086	0.021934163399806	0.00423273924846046	0.0111517578494693	0.27718298277904	0.0394945036721561	0.00751805486538615	0.0476072914240218	0.00412289447698289	0.217159490579229	0.811328347039335	0.029557826236899	0.952550556691842	0.340836760786766	0.979028110212286	0.704410381816771	0.0085775841030995	0.195582315068133	0.025156359514046
]Monensin[	0.156115894262449	0.000833487606822114	0.0738355344954811	0.0209749688237655	0.0631222220946679	0.0133605730688022	7.25868329523038e-05	0.016972100329812	0.000286774836019354	0.03869090714065	0.710966860819457	0.00848459489757802	0.644368364647169	0.0483397513648871	0.164811892326825	0.640694440816884	0.0620591741892262	0.201800181762766	0.0158454477714183
]Globostellatic acid F[	0.818925909354802	0.0509296466692899	0.0584589767747197	0.192593680565643	0.293850294031973	0.377690622417628	0.257318059364749	0.286618139389202	0.382965732230923	0.179958657884982	0.137928915226587	0.240985175599924	0.193537723080389	0.937029732531032	0.246574512345716	0.778340980960703	0.0209906963682178	0.31313059088185	0.307745603001045
]3-Oxooctadecanoic acid[	0.00354523188412581	0.032967816957268	0.0337686229602348	0.22061932037119	0.0261680915482232	0.0985741558772242	0.224302186505648	0.107715766704	0.100082126715747	0.485086609145468	0.0446969203682408	0.129084096985456	0.624849481502157	0.132106320323002	0.823031137399759	0.195932624867889	0.982750504419135	0.61324834764271	0.00780642659646924
]N-Acetylvaline[	0.048187680983895	0.0405331832922498	0.00743441908253395	0.000234734576719742	0.0905000747870051	0.00691877853640244	0.00616337773726228	0.00862675603191354	0.00400885935015483	0.0283010872421088	0.560624380068186	0.00960572759527523	0.696120496214264	0.0939459037941375	0.692507490030356	0.948280150054711	0.0123152031982463	0.0425451012344613	0.00464497157797461
]Tetrahydroharman-3-carboxylic acid[	0.127817421300809	0.0447723431264309	0.075945491167412	0.00949586685325032	0.0511235791890599	0.0112131905148805	0.0182184594822301	0.0136919276381569	0.0017634553163357	0.0441352182349839	0.86266746914674	0.00341925791092534	0.350025180257638	0.0992324782623737	0.712163553761791	0.922480570501729	0.0533504356779435	0.0675314970316201	0.00464497157797461
]N-oleoyl glycine[	0.00307186298988604	0.0405331832922498	0.00224590060105134	0.000454544367573639	0.00820262502299296	0.00752444345971304	0.0130441054635662	0.00635254277817987	0.0974405866905195	0.047063140467273	0.220274094777249	0.0472077760857759	0.708253861192428	0.675284017997382	0.424882579194226	0.338789908071246	0.121745762952543	0.273517801643815	0.0161837926046979
]2-[Methyl(3-phenylpropanoyl)amino]benzoic...	0.143995887950938	0.127805663279504	0.0533504356779435	0.0438567771389553	0.311100332010392	0.0051742004117874	0.00205204311557772	0.00773542526588678	0.000216718222704859	0.254066880609611	0.477660823610186	0.00321780405341032	0.782350828546604	0.0184422572213285	0.349755684585218	0.115887838148784	0.164868397244754	0.617106012488401	0.00150499267067383
]Alangiobussinine[	0.0223036662526832	0.00277053272344396	0.0201910380465231	0.0718863693349672	0.0367475935770603	0.0476072914240218	0.00953270509671333	0.0530361971787761	0.00400885935015483	0.0263144998706664	0.422320752287413	0.0279031941725809	0.991368455717323	0.0045707133492825	0.276516127534554	0.974127994662394	0.273887048419149	0.571458202378374	0.00819857966063875
]Bis-(acetyl)diaminopentane[	0.159701072796683	0.0542341132738018	0.164868397244754	0.0205660574929225	0.353593835341793	0.100058168132963	0.0189633586610714	0.100058168132963	0.0254314454793678	0.0030247187950434	0.556538370085493	0.0411065248022431	0.563991671073526	0.451645626894029	0.96854618746789	0.696334105038116	0.00551142233634372	0.0181889520246732	0.0331802329736357
]O1CC2C3C(C)C1OC2(C)C(O)C3[	0.379797788660605	0.00462053645983396	0.000882106992984522	0.00177078189677005	0.382541936597052	0.00238565817834635	0.0036115012043918	0.00255643416546025	0.00059317209423293	0.0485802888870239	0.961960152072645	0.000488712522222379	0.858246509807737	0.242449233112044	0.63467476088822	0.310760627102335	0.00610204667907688	0.130604112633917	0.00118025694543245
]L-Glutamic acid[	0.768358777783764	0.0525626317324068	0.00153448118982391	0.00537292259357969	0.630037047076046	0.000923174767644586	0.0775504610451256	0.000414111150105256	0.034106141272547	0.217159490579229	0.985730928804414	0.0178313509377137	0.745040351833616	0.547078971757166	0.702313416345493	0.625106429151613	0.0179327341310354	0.104485432987826	0.0797932045025196
]SUBERIC ACID[	0.401723241023086	0.303252658059759	0.386511349907985	0.0438567771389553	0.484095830526097	0.0394945036721561	0.022611790249476	0.0493686498350607	0.00793313672919327	0.140544177373676	0.938219377223827	0.0113683310432782	0.560274135688296	0.247389101273807	0.86425612200172	0.217159490579229	0.0326158632940219	0.0845664520773322	0.00969560524408486
]Glanvillic acid A[	0.642135840577421	0.0366030544165177	0.00400825239020941	0.0924421151446011	0.963128140520621	0.0344680662611769	0.1403324838772	0.0539838028970072	0.0684768142212986	0.056717714281912	0.440384867368605	0.0130731984010843	0.379994987301947	0.821269125870408	0.751978634594666	0.310760627102335	0.0780987414167251	0.143539737201158	0.0437362067957872
]N-alpha-Acetyl-L-ornithine[	0.329361507543421	0.0202798994211282	0.235158319266344	0.227436329741221	0.296684914498375	0.0985741558772242	0.0587579751878675	0.104604921146772	0.024479359627122	0.0186625294177118	0.976220216544658	0.0464103041849822	0.982737808719548	0.0142686072416396	0.308558998845804	0.564281969472802	0.368206608042634	0.263494780091995	0.095565824324664
]Glucose[	0.430876264067685	0.154543676826772	0.0025350946044318	0.00711387995192925	0.221078503978188	0.00817146304218763	0.0362239795040034	0.0143739073064855	0.0910537461458221	0.786679249125857	0.52035842898065	0.0728304640109478	0.389250537141981	0.650459728500374	0.712163553761791	0.075945491167412	0.200065558778689	0.398626551259906	0.088033058748644
]Palmitoleic acid[	0.0489608686524907	0.000147366734668086	0.00818206461633419	0.0178734479707654	0.0162409410472217	0.0136919276381569	0.00246955795067305	0.016580122159545	0.00242700174019195	0.0400017929595606	0.275347377564955	0.0130731984010843	0.918126984873784	0.0367753282917549	0.120588741673395	0.586793393701205	0.230573463621845	0.450620918062539	0.00545934385970881
]1-Stearoylglycerophosphoserine[	0.137365816377875	0.0477771036698642	0.0263144998706664	0.211734482695688	0.560920742242194	0.0217764080592957	0.0243969494222183	0.0217764080592957	0.00159616495398773	0.386511349907985	0.829924732679514	0.00267014001328314	0.624849481502157	0.0264079126755288	0.884998966223352	0.102109322085997	0.333072306633608	0.716379672306303	0.00166479394589203
]Butyrylcarnitine[	0.447529744386452	0.00934561636512798	0.00198404324777002	0.0124675980458937	0.102672676823341	0.00817146304218763	0.000815449340931362	0.0101141636837205	0.0129336066741599	0.696334105038116	0.971465911220906	0.0219817606537036	0.732716401893539	0.601851640538619	0.644187678721338	0.263863014613523	0.0895300319918801	0.632629910307203	0.0490720164349223
]LPC(20:3)[	0.0357702605023893	0.000522503039831257	0.00224590060105134	0.0186130682968018	0.0112803287396668	0.00817146304218763	0.00438292342593671	0.00691877853640244	0.00938994111284042	0.075945491167412	0.425902348841279	0.00746969016669974	0.765708365525187	0.0516122920118007	0.240838867317747	0.4990748572458	0.344563031337499	0.749161410702185	0.00371364722578971
]octahydroindolizine-1,2,8-triol[	0.0363888155889043	0.0559446044472729	0.121745762952543	0.000557605329448485	0.159031023764042	0.0103805906538956	0.000910793935603227	0.0109300248828434	2.16068001595016e-05	0.010787984601949	0.36388687722235	0.0013603533296549	0.201800181762766	0.0394466554518549	0.188089153903369	0.289349829063274	0.00708152408658291	0.0665573608922707	0.000263877609662178
]1-(9Z-Eicosenoyl)-sn-glycero-3-phosphocho...	0.973935695666148	0.015890218118078	0.102109322085997	0.577005754462763	0.736986047802084	0.227903174793014	0.865780185187591	0.243832929177171	0.0910537461458221	0.168558822503884	0.774426787659458	0.0440781799857086	0.437313601294723	0.311505076545963	0.802573635243103	0.931073583667659	0.549483143403693	0.520095742090132	0.0942796553473233
]Citraconic acid[	0.450898913426861	0.0134024872546945	0.0349520067895179	0.00195064361570219	0.356747923652558	0.0203733788456564	0.00180700373343323	0.0299417838665699	0.00182228451248534	0.0400017929595606	0.872063464798597	0.0133758231102825	0.65223820101316	0.700426093306246	0.61581000887656	0.356275041512577	0.000761081073194614	0.0145184204235189	0.0228438922014411
]Tetraethylene glycol[	0.192413046984205	0.297813143437356	0.115887838148784	0.554305499093164	0.935516321471041	0.718017640215284	0.583699791334441	0.852092841969335	0.8545944235068	0.254066880609611	0.829924732679514	0.930978091086672	0.105831089015364	0.509357586019614	0.673033655094188	0.157650464737821	0.63288233246826	0.656186116862598	0.576103589133468
]Piperidione[	0.275264684410006	0.075306112573349	0.0283010872421088	0.0013103370584262	0.120640131878212	0.0190412669494002	0.00205204311557772	0.0217764080592957	0.0147402063864024	0.0400017929595606	0.86266746914674	0.0480154228973384	0.495237246630298	1	0.712163553761791	0.527609768861268	0.00101846954957363	0.0189273360099635	0.049872101286059
]N-Acetylglutamic acid[	0.132532529992685	0.348851910676364	0.230573463621845	0.0899724883563908	0.958522643099633	0.191021431543429	0.481453080541362	0.2151438024633	0.134175912489338	0.00198404324777002	0.577095920427652	0.0947446066905591	0.467536787404963	0.346885201530142	0.87461797742486	0.244498695798518	0.154122469896848	0.0515248270789352	0.0139294992667929
]Salicylic acid[	0.277833006156826	0.205588704590519	0.107474079399301	0.00366817502637318	0.108437113951427	0.0194775747625617	0.00205204311557772	0.0299417838665699	0.00527101718200873	0.344563031337499	0.853288699815676	0.00914404513541234	0.512935555366063	0.167886347756328	0.482038979759261	0.350391479107202	0.0455816161239402	0.146905050160117	0.012199693989472
]15-Hydroxy-5,8,11,13-Eicosatetraenoic acid[	0.0294789834525326	0.0613152332988729	0.0128602985333672	0.0729321865775461	0.00508096222574128	0.0124040473935354	0.105686184268188	0.0181913922930605	0.14252617309612	0.294617653568414	0.0301963212836556	0.212128767430007	0.871027874890462	0.237571416058342	0.276516127534554	0.888197653985307	0.837137221795472	0.656186116862598	0.130280648167265
]Methionine sulfoxide[	0.178454516229443	0.00414206043386445	0.0263144998706664	0.0431388548981513	0.180997115959113	0.277722816078154	0.0990368403141941	0.238447897614315	0.052753785130546	0.0825369233953714	0.961960152072645	0.194180409466918	0.995684171775622	0.257455106150693	0.712163553761791	0.506139539990438	0.03869090714065	0.2371083564731	0.0753424819465853
]3-Ethyl-5-hydroxy-4,5-dimethyl-pyrrolin-2...	0.335085129558661	0.325591402904545	0.0441352182349839	0.000400639943913816	0.426543226908881	0.00533089335825032	0.00129679951347073	0.00533089335825032	0.00318482333057202	0.075945491167412	0.751586033282452	0.00445535250529128	0.31865279081943	0.700426093306246	0.68274712519714	0.212801426216213	0.000286465682391768	0.0372475530290726	0.0114005637020467
]8-Amino-7-oxononanoic acid[	0.0370154178272064	0.34295099618339	0.110229403917702	0.0475813103912541	0.785656150243794	0.00472610049962197	0.0503358905653406	0.00472610049962197	0.00242700174019195	0.176103738091593	0.0772097498338491	0.0113683310432782	0.858246509807737	0.0992324782623737	0.465341515447807	0.0272939727097306	0.208499827982209	0.632629910307203	0.00150499267067383
]Dipegine[	0.288250546113952	0.00462053645983396	0.00496738593748214	0.0729321865775461	0.723865304157021	0.0569018346843659	0.0786468768646045	0.0589107932448791	0.0385378586800464	0.00898808926444694	0.797442310970931	0.0548519478398153	0.23943581954856	0.323054860825966	1	0.820241877504489	0.0738355344954811	0.164534257902597	0.0531697004320555
]LPC(18:3)[	0.0198448791740673	0.00277053272344396	0.0085775841030995	0.0186130682968018	0.0582859071600312	0.0101141636837205	0.0239408484562165	0.0130355302640135	0.0378795473829205	0.00523375330132758	0.130893492973249	0.0433206493433769	0.417735768107188	0.305822140286483	0.127935572581875	0.208499827982209	0.356275041512577	0.265979143791406	0.0119285823448512
]1H-pyrrole-2-carbonitrile|2-cyano-pyrrol|...	0.142318358942206	0.0255531844271835	0.000404350840545575	0.00327123722654665	0.151508666011584	0.00214691930465727	0.029866423383341	0.00199881257017775	0.0353307833267607	0.405298347282759	0.447718906642389	0.00766453007280021	0.48475940254934	0.901180849582757	0.663368395360959	0.03869090714065	0.230573463621845	0.640446619603434	0.00742930322487911
]Avocadyne 1-acetate[	0.0206399234547048	0.0054203402780908	0.0103135155496776	0.00258109164514142	0.0102501028124427	0.0232528041176872	0.0136189511097837	0.0232528041176872	0.0433901754062025	0.0361665149722454	0.114395178865168	0.0369345192934727	0.774018064785827	0.289142800202716	0.0295391022095803	0.368206608042634	0.333072306633608	0.427466711545995	0.0194883851699339
]9S,12R,13S-Trihydroxy-10E,15Z-octadecadie...	0.411321783406709	0.121655843232375	0.294617653568414	0.0783274615936147	0.291031863356794	0.0578998920888685	0.0114329030716784	0.0709044354617092	0.00214085362328875	0.16123235767559	0.589580616234728	0.00341925791092534	0.523692903636657	0.0367753282917549	0.792388945249161	0.527609768861268	0.0738355344954811	0.206015682947522	0.00689089194205117
]asc-DeltaC8[	0.250376248353331	0.0146050234156951	0.104767513929187	0.00171391786643471	0.180997115959113	0.0143739073064855	0.00105194249976903	0.0181913922930605	0.00188269887765946	0.0134241253978913	0.966712506427333	0.00655365049973256	0.453979223683984	0.334848749587333	0.516279285328144	0.492057050205944	0.00269058940256062	0.0100114510669036	0.0106431794581021
]Deoxyguanosine[	0.00637358541666777	0.032967816957268	0.0717684158405381	0.0213901301752011	0.00224581870156504	0.00417756347386211	0.0030409048964859	0.00533089335825032	0.0058571048041931	0.0400017929595606	0.156637168856997	0.00937264069053789	0.408121994346384	0.0422614672223047	0.110126161387316	0.431083247239221	0.344563031337499	0.411313493793236	0.00382106928427262
]oscr#20[	0.265135837149512	0.0447723431264309	0.134071286197255	0.105517592408912	0.529573455842908	0.0663544016805877	0.0464782987038772	0.0859133695020255	0.0259180089898199	0.00400825239020941	0.985730928804414	0.048833320271878	0.567719718223305	0.19645123348558	0.587933595032023	0.513250596736467	0.0944210375347869	0.0665573608922707	0.032010983277174
]LysoPE(0:0/18:0)[	0.140654195951389	0.000965821896263375	0.00423273924846046	0.00509666472097292	0.0347915463846264	0.0194775747625617	0.0248596950403823	0.0194775747625617	0.0306246781295652	0.0848227441774161	0.504632982416108	0.029557826236899	0.460733244221749	0.247389101273807	0.507615717808285	0.664341079162354	0.195932624867889	0.232496157831228	0.013332857352256
]Cuminyl acetate[	0.172682736940263	0.0128310513319991	0.00198404324777002	0.0109022264388761	0.27718298277904	0.00345169124820943	0.0035108502604233	0.00502121328536065	0.00736655164258559	0.0738355344954811	0.684279675159257	0.0182166107032953	0.27861483675178	0.209604038856203	0.712163553761791	0.356275041512577	0.056717714281912	0.199713525792583	0.0116622249727132
]Corticosterone[	0.768358777783764	0.0890256390071547	0.0085775841030995	0.196745906402763	0.80803897007879	0.0511780351858944	0.238104787991654	0.0794064135629964	0.101421717399113	0.0802957365433965	0.397693499028715	0.0198226307057565	0.370860873829144	0.838912347625143	0.72205653525126	0.316254418548309	0.130912854298991	0.214615892343745	0.0710743488861274
](6R,8Z)-6-Hydroxy-3-oxotetradecenoic acid[	0.335085129558661	0.0866236194160783	0.0218145921437429	0.00145141947446925	0.341134942750791	0.00549135689073199	0.0037144616149285	0.00773542526588678	0.00378839118665564	0.0485802888870239	0.640582243290574	0.00557493210424154	0.664107501105122	0.334848749587333	0.823031137399759	0.795039302337628	0.000761081073194614	0.0109559882317045	0.0139294992667929
]Estrane[	0.389113090230498	0.0866236194160783	0.0717684158405381	0.278853773309156	0.109913000709422	0.0203733788456564	0.105686184268188	0.0299417838665699	0.0625818013702515	0.506139539990438	0.0628364139888866	0.141044352152365	0.582735519566473	0.175746846156269	0.103515282114921	0.527609768861268	0.905319518791845	0.961171002543543	0.107706599677683
]Simvastatin[	0.0624051217296171	0.0218152053773419	0.0013721182303239	0.105920027703205	0.353228019219676	0.0329716660507178	0.106084037008028	0.0448698170913131	0.0677409531038538	0.05650886192808	0.843814744591913	0.0135964916887807	0.376575197782957	0.334480482132646	0.88491483696443	0.12904565978448	0.253699999234198	0.582454931926941	0.00389445422656065
]3-hydroxypalmitoleoylcarnitine[	0.0505646158829123	0.0212377803027968	0.000481493329368643	0.078903038116573	0.371924675259059	0.0300938711874421	0.0675045480456524	0.0414080448651202	0.0689125727062332	0.0391895016374151	0.639900357622476	0.0412097930063284	0.157801895135709	0.36430898662551	0.946811414285511	0.134166726877367	0.218745807677766	0.521013887487717	0.0083575358568706
]1,6-Anhydro-N-acetyl-beta-muramate[	0.768358777783764	0.0043760542534228	0.0639190718268201	0.020163333629313	0.772300483088429	0.00599602781494535	0.029866423383341	0.00417756347386211	0.000408399863548237	0.00610204667907688	0.919260917190836	0.000741071614520417	0.871027874890462	0.0437241034579898	0.432824565601341	0.854099552129744	0.0152324008763278	0.0439535208018438	0.00819857966063875
]2,4-dihydroxy-5-methyl-6-oxo-2,4-hexadien...	0.176516626302419	0.0210945139895813	0.0146097319549812	0.00643547155005475	0.0477980079324758	0.016580122159545	0.00868123809581522	0.0227523680742743	0.0323298297817307	0.0780987414167251	0.760700271927209	0.0318791058544527	0.541846705839063	0.205158520307561	0.432824565601341	0.688288293957414	0.168558822503884	0.133759782057209	0.0286905202818881
]8-Amino-7-oxopelargonic acid[	0.18040640415306	0.0819594742327041	0.0374126481301493	0.000322560656333737	0.0555184743431683	0.0158173196457625	0.000416639483519887	0.016580122159545	0.0185586350437985	0.0485802888870239	0.815968975065946	0.0403877185015009	0.361849105405574	0.883319227970615	0.597168071771976	0.398982926641289	0.0017475350604701	0.0243091449491186	0.0540187501370433
]N-Acetylglycine[	0.952233265716057	0.391736144637443	0.00743441908253395	0.554305499093164	0.917144820616766	0.249293157421146	0.726672954835016	0.227903174793014	0.995571883059057	0.263863014613523	0.572959110862727	0.413136313540376	0.148607619802569	0.910128870371886	0.490494673749282	0.316254418548309	0.795039302337628	0.700157444246762	0.627170851818787
]2-Hydroxydecanedioic acid[	0.542787150466318	0.0477771036698642	0.104767513929187	0.0226737425345398	0.285443623069582	0.0186125691825496	0.00888822673927425	0.0253397338362258	0.00318482333057202	0.0584589767747197	0.742502468880452	0.00766453007280021	0.774018064785827	0.0992324782623737	0.772115155394559	0.948280150054711	0.0179327341310354	0.0366221392497779	0.0168773417672419
]Ascochalasin[	0.853025716462292	0.0731778843033082	0.0209906963682178	0.148931833483714	0.663633662895651	0.160332227078313	0.231138512704712	0.148257625754629	0.115520350076963	0.368206608042634	0.0924599863005262	0.0337090461941714	0.332703854861524	0.3529938419546	0.218736886811633	0.879653614931831	0.0697436755737559	0.347103635876335	0.114900470103442
]Ortophosphate[	0.194463585631068	0.015890218118078	0.0263144998706664	0.00693918257422377	0.187317868093064	0.0127167159716932	0.00143560987516222	0.011502094909182	0.00616903404286928	0.056717714281912	0.458834432129545	0.003630749873198	0.605561571592542	0.410635295988975	0.823031137399759	0.444284641052144	0.00551142233634372	0.104485432987826	0.00924749477607989
]hexahydrospiro[1,3-benzodioxole-2,1'-cycl...	0.908936892744817	0.158131700231125	0.0134241253978913	0.0289343919045968	0.416164085106363	0.23313800537104	0.287874941531055	0.283634273030972	0.462740684128383	0.0263144998706664	0.301286488145459	0.277604636043466	0.221214557558553	0.294640883443163	0.417016875377674	0.549483143403693	0.00379343266915977	0.00652447858025762	0.339380947619044
](E)-N-(isoferuloyl)-glutamic acid[	0.626419075574764	0.0542341132738018	0.327410411812586	0.430282026500801	0.710816238121982	0.940581529830885	0.208854615597991	0.813230138677718	0.546208111387799	0.594378288173693	0.0273467567963368	0.392877743771566	0.778181614718074	0.50196176160645	0.349755684585218	0.386511349907985	0.107474079399301	0.648298920937249	0.713034713679547
]LPC(14:0)[	0.0880889755614063	0.00487584671448715	0.00134307868238359	0.00843692868672097	0.0180961893808793	0.00549135689073199	0.00953270509671333	0.00731805623560677	0.0213610693830328	0.0825369233953714	0.536304476488507	0.0130731984010843	0.632629910307203	0.113363370047952	0.378854209127698	0.753465069474783	0.254066880609611	0.327041430112712	0.0119285823448512
]LPC(20:4)[	0.104617978767618	0.00571023306050167	0.0441352182349839	0.0417294716667589	0.0188826989516118	0.0154463216648819	0.000600444065021133	0.0177776474506537	0.00895375051830971	0.1878344201063	0.451408888587733	0.0170798271016217	0.820111570090121	0.0663629647145065	0.120588741673395	0.244498695798518	0.380355801188657	0.736817748462178	0.012199693989472
]Benzeneacetonitrile[	0.204929361353156	0.232427719903941	0.000218098069905803	0.00327123722654665	0.601184825691558	0.00356503472681879	0.0535893514291783	0.00292767028518925	0.052753785130546	0.244498695798518	0.985730928804414	0.0258082485536475	0.845498065976522	0.768849662541952	0.482038979759261	0.254066880609611	0.00985565039092196	0.230211408817412	0.0314382331151235
]2-(hydroxymethyl)-4(3H)-quinazolinone[	0.29089095339378	0.180835429851226	0.333072306633608	0.113959832057027	0.164834638658272	0.0324688835555071	0.0248596950403823	0.0476072914240218	0.00242700174019195	0.235158319266344	0.756139385358648	0.00458450213682182	0.620973084927008	0.0467626785895261	0.409228098616844	0.239800047674113	0.289349829063274	0.364839380841476	0.00464497157797461
]Deoxyuridine[	0.0179607839325562	0.00699599799690276	0.0658194725010812	0.0249439847518116	0.0121051016985472	0.00565565638635679	0.00770279342939761	0.00672574600235953	0.00144202820011263	0.0146097319549812	0.0820748691428472	0.008273355088114	0.858246509807737	0.0169578167342037	0.0335823805417195	0.398982926641289	0.4376585109498	0.389250537141981	0.00196163786177239
]N-Methylproline[	0.052966011045076	0.256402604352776	0.0172252866160947	0.0148230366375821	0.10697519672534	0.0237616665269402	0.00715913484425412	0.0217764080592957	0.0144261787573621	0.208499827982209	0.895621165831194	0.0159989721474383	0.974108956058386	0.0726186711679087	0.937135787495765	0.344563031337499	0.0780987414167251	0.534551858951337	0.00252487870803031
]Putative (3-hydroxyheptadecanoyl)glycine[	0.243191645624625	0.0194898207226251	0.0218145921437429	0.000493697617796496	0.693534460898733	0.00334126823056202	0.0068139688710811	0.00404875548048045	0.000483555336780572	0.000559676294356715	0.853288699815676	0.000902524739365695	0.952550556691842	0.14223332082862	0.409228098616844	0.450961241722709	0.00238695266930078	0.00620633770738932	0.00189907155606228
]N-Acetylphenylalanine[	0.764181249973163	0.192953271310172	0.0272939727097306	0.032810056403715	0.953918375105975	0.00711619170070499	0.111227217449522	0.00711619170070499	0.0736903789801582	0.648542066972341	0.702034383004078	0.127434519317153	0.523692903636657	0.777527563341968	0.525010320108092	0.579248630664253	0.047063140467273	0.177682587938228	0.216879537100815
]Isoprenyl alcohol[	0.00795233862625588	0.173041993816142	0.0152324008763278	0.161433030463632	0.000997364152151903	0.124247648570322	0.0642846829850878	0.188710879170141	0.376677890609749	0.625106429151613	0.19900076176296	0.332377496212165	0.853993226389834	0.524299496378892	0.393883769725387	0.321804395868615	0.905319518791845	0.753288841707529	0.150538030368987
]Flazin[	0.275514669441181	0.0152707930086269	0.0391895016374151	0.0603990417528391	0.20223540461264	0.00569571290169746	0.00903837640707783	0.00849978464178669	0.00107962303154574	0.124704521900026	0.9758627019538	0.000768290911227876	0.912541186976723	0.0836199697973816	0.78933177724998	0.325591402904545	0.101752946996937	0.300155377985758	0.00196304335612862
]Glycerophosphoglycerol[	5.91035778976234e-05	0.077478805565999	0.0349520067895179	0.0268825661501246	0.0272117607963271	0.0331252287976309	0.0106883207945645	0.0402552936187135	0.00649406556449317	0.0780987414167251	0.132628683297066	0.00870008300386838	0.578966179424459	0.0155679894997025	0.371458790887701	0.0871536362605108	0.305323156307405	0.853993226389834	7.27117739001137e-05
]lithocholic acid[	0.429032875083514	0.00399034504711593	0.00430486418328702	0.000412147317765399	0.419544773834662	0.000675851625811186	0.00510403681740801	0.000387166389625548	0.000936671792863386	0.0245265138192436	0.968859366116661	0.00143977055967381	0.857202596095525	0.296473497249005	0.878918633618981	0.926233081232866	0.000957437606472489	0.0237171402599716	0.00788140010832006
]oscr#9[	0.0459226599601243	0.0405331832922498	0.03869090714065	0.016462781120488	0.00416206258326968	0.0199215821211194	0.00827871122556267	0.0281470112031421	0.0259180089898199	0.0620591741892262	0.508543354473489	0.0440781799857086	0.918126984873784	0.171786735162236	0.401516866520475	0.680273694985841	0.217159490579229	0.181563080772977	0.0183336322604128
]Myristic acid[	0.0284322583722505	0.000663138474241265	0.0293363374813764	0.0218116042790724	0.0256578978448321	0.0281470112031421	0.0025453867650933	0.0293341069597015	0.00266131163672356	0.0400017929595606	0.415204830808712	0.00746969016669974	0.757422544848359	0.00855946017549725	0.183270607503667	0.672291046599723	0.217159490579229	0.505821320079216	0.00340587425384697
]CHEBI:79180[	0.0735176830971753	7.77981250585924e-05	0.0003716802364786	0.0020137907578901	0.202623362729328	0.0147247011160583	0.003316323341092	0.0103805906538956	0.00601145587728524	0.00674207700717977	0.86266746914674	0.00960572759527523	0.676052114315776	0.171786735162236	0.560589712687966	0.656424514748595	0.0186625294177118	0.208144561336404	0.00622178731229672
]3-ketosphinganine[	0.0993165134276581	0.000314084077390753	0.0485802888870239	0.0109022264388761	0.149666349762204	0.0299417838665699	0.00462602357470043	0.0337915914392664	0.000169774592104766	0.00523375330132758	0.556538370085493	0.003630749873198	0.918126984873784	0.00737105358999779	0.197973226915041	0.761733078752474	0.0677608501901541	0.12904565978448	0.00177879909420686
]Mmv688888[	0.188983178880499	0.0372155342527278	0.0175162404693872	0.0178192046386951	0.374549795593502	0.00245086740509803	0.000374035808131445	0.00390067795427962	0.000149090418950504	0.220133318133956	0.58428679126537	0.00281676016732213	0.723749965426508	0.0674811938575861	0.447566759586674	0.114709879824032	0.0558829590312651	0.439242034914375	0.00257491034865298
]CHEBI:78812[	0.156115894262449	0.192953271310172	0.113033866214368	0.00377322678625314	0.314031758049029	0.0109300248828434	0.0030409048964859	0.0140296776710822	0.000668218630901052	0.0455816161239402	0.610629699491335	0.00766453007280021	0.640446619603434	0.0992324782623737	0.473654317622431	0.305323156307405	0.00898808926444694	0.0573729312865163	0.00252487870803031
]3,3-DIMETHYLGLUTARIC ACID[	0.245572059114366	0.0210945139895813	0.0172252866160947	0.000580362028931525	0.0173353410646238	0.00773542526588678	0.00129679951347073	0.00653702394038436	0.01744881073212	0.0802957365433965	0.995243442728781	0.0198226307057565	0.605561571592542	0.247389101273807	0.342683789046342	0.737004950173659	0.0413458064422492	0.083419593038716	0.0548777933578886
]Taprostene[	0.485280260944728	0.0462565103448447	0.168558822503884	0.397717216481857	0.299535710574934	0.793945334509937	0.262266173458892	0.653528169720738	0.483883232849995	0.386511349907985	0.0284607595797288	0.30570814970946	0.329865656427307	0.812477017087183	0.457101375667966	0.905319518791845	0.0848227441774161	0.660142579926665	0.583845522325652
]3alpha-hydroxy-13alpha-(furan-3-yl)-11-ke...	0.215751890275327	0.188856708478918	0.0677608501901541	0.00388068474610925	0.0866819136497834	0.00230380420308718	0.000269546805898191	0.00323370967269776	0.00242700174019195	0.268846554622893	0.802064874648954	0.00117595089613554	0.450620918062539	0.305822140286483	0.208188492983381	0.0620591741892262	0.075945491167412	0.324231197003156	0.0049047979558825
]alpha-Linolenic Acid[	0.0357702605023893	0.0307011774410475	0.0780987414167251	0.105517592408912	0.0162409410472217	0.314314292416249	0.238104787991654	0.295682128775947	0.534959163102467	0.137281623672781	0.127470121164554	0.514562088526041	0.90525011572987	0.708873487842773	0.197973226915041	0.688288293957414	0.828680750033226	0.786525603585611	0.216879537100815
]Pyridoxate_1[	0.0236178531121822	0.00571023306050167	0.0123152031982463	0.0218116042790724	0.00721412654723141	0.00910189961201957	0.00116914238763233	0.0130355302640135	0.00793313672919327	0.115887838148784	0.341207146523298	0.0233615850790418	0.943935039657521	0.10195324782612	0.386329371794398	0.418086841611303	0.1878344201063	0.457350016704225	0.00761601229300801
]Go 6976[	0.154343792887217	0.0054203402780908	0.0969364852227237	0.00843692868672097	0.218715118558551	0.0549438825488826	0.0519437271992342	0.0442256440441917	0.0635374652558589	0.00101846954957363	0.451408888587733	0.119404750646875	0.427466711545995	0.625975218691994	0.229619959018171	0.704410381816771	0.0337686229602348	0.0243091449491186	0.157738640738695
]2'-hydroxypyridoxol[	0.270171363125497	0.032967816957268	0.0639190718268201	0.00171391786643471	0.335000417346376	0.0253397338362258	0.000399465877960914	0.0287358807461131	0.00389737228514919	0.010787984601949	0.697581735751124	0.0113683310432782	0.866763942520229	0.384430951557253	0.5338078692232	0.289349829063274	0.00153448118982391	0.0204736267761605	0.0119285823448512
]6alpha,9-Difluoro-11beta-hydroxypregn-4-e...	0.307035170910975	0.0366030544165177	0.157650464737821	0.0924421151446011	0.402533810540446	0.0578998920888685	0.0374819483865099	0.0663544016805877	0.0274205783959085	0.00423273924846046	0.947710889414782	0.0557545585978829	0.92242366797406	0.3529938419546	0.507615717808285	0.549483143403693	0.060239302504316	0.0618400634073457	0.0437362067957872
]3-(2-methylbutyryloxy)tropan-6,7-diol[	0.110115731805449	0.0391895016374151	0.1247504235984	0.00410298090886574	0.308184995509194	0.0103805906538956	0.00057721193274074	0.0109300248828434	0.000313920286638902	0.0140071223296001	0.544358418037132	0.00557493210424154	0.575207048130074	0.113363370047952	0.308558998845804	0.204254580845515	0.00610204667907688	0.0695109184740876	0.00196163786177239
]C17-Sphinganine[	0.0117136605695851	0.000166230342408369	0.0114735895917257	0.00724407519742565	0.0374306691203299	0.0253564586813464	0.00115041588733877	0.024292148540999	0.00115206016820579	0.0095771643134599	0.42810561312874	0.00980267610228935	0.97835937309148	0.0268875735621541	0.250925033620901	0.504862993179591	0.0908875812289121	0.334079736991241	0.00164254440088296
]2,3-Dinor-8-iso prostaglandin F1alpha[	0.352594048212394	0.0710936429992675	0.168558822503884	0.0438567771389553	0.221078503978188	0.0217764080592957	0.0106883207945645	0.0318224610085489	0.00101321604216009	0.0517234422492354	0.788216226761187	0.002348880650336	0.505821320079216	0.0605104296878003	0.68274712519714	0.63288233246826	0.0400017929595606	0.0757025731007723	0.0049047979558825
]Spermine[	0.853025716462292	0.158131700231125	0.0337686229602348	0.0924421151446011	0.545147755147137	0.00430964123580391	0.0890229383065502	0.00458384838643644	0.0579609622559019	0.737004950173659	0.444044210275607	0.0376066358420282	0.477833995485699	0.242449233112044	0.597168071771976	0.656424514748595	0.356275041512577	0.632629910307203	0.0892580016909927
]Isohematinic acid[	0.0589744267626071	0.00632712891325937	0.00423273924846046	0.0258993778095369	0.174818550006637	0.00264545607913402	0.00341247033123704	0.00472610049962197	0.000617374610651478	0.0337686229602348	0.245547172166355	0.0078633817969842	0.450620918062539	0.0422614672223047	0.276516127534554	0.235158319266344	0.137281623672781	0.35590964923053	0.00161006328996294
]N-Undecanoylglycine[	0.810445926858199	0.151010951528435	0.03869090714065	0.532002205120339	0.172790484271626	0.289620747314513	0.665742520924616	0.283634273030972	0.44206603781535	0.294617653568414	0.928735655828719	0.437448468794095	0.00386334348185491	0.554767389500181	0.473654317622431	0.696334105038116	0.450961241722709	0.724534110631159	0.391748082022785
]Octadecanedioic acid[	0.395391186978908	0.000217788504229821	0.0140071223296001	0.0515366884165767	0.218715118558551	0.225313877854943	0.148780729338946	0.148257625754629	0.139144685130023	0.268846554622893	0.980975272418825	0.159408298406944	0.502281595188111	0.346885201530142	0.772115155394559	0.672291046599723	0.157650464737821	0.61324834764271	0.0930058452226821
]Mono(2-ethyl-5-hydroxyhexyl) phthalate[	0.379797788660605	0.0341476697062941	0.0194151403865317	0.00346513078038924	0.269068620639553	0.00312896020915332	0.00632117525702158	0.00356503472681879	0.00389737228514919	0.115887838148784	0.756139385358648	0.00870008300386838	0.987052963983893	0.209604038856203	0.792388945249161	0.696334105038116	0.0123152031982463	0.0685159966611766	0.0111435406717004
]Glaucocalyxin A[	0.229212413744001	0.165474705177607	0.118791684532375	0.0273847445297428	0.423068721565919	0.0120974421917959	0.0201247027665588	0.0147247011160583	0.0129336066741599	0.0717684158405381	0.923997089273806	0.0190064814219895	0.636533772709607	0.346885201530142	0.762029006601694	0.478164012817028	0.00941397730678362	0.0523319512182581	0.0142355448543268
]Putative (3-hydroxyhexadecanoyl)glycine (...	0.222417437712696	0.00665487693581301	0.0117884050531152	0.00327123722654665	0.693534460898733	0.000627192466691628	0.00931390887276073	0.000477187162640558	0.000300093774707966	0.00125495816615229	0.614874739053709	0.000447958341295962	0.736817748462178	0.0770202052261286	0.321960734619169	0.450961241722709	0.0179327341310354	0.0539742731622266	0.00150499267067383
]Leucyl-leucine[	0.457675309148327	0.514055127617324	0.0517234422492354	0.0370675906197946	0.839607278422788	0.191021431543429	0.147064174865284	0.230511213015296	0.431908022560348	0.0944210375347869	0.516406164534128	0.248564047623018	0.590304516433034	0.371678439254833	0.417016875377674	0.150648115287631	0.0064157065211754	0.0439535208018438	0.167060300280033
]alpha-Tocomonoenol[	0.591610372571314	0.0117455517963712	0.00674207700717977	0.0278940651335731	0.314031758049029	0.136814912314962	0.129064108179833	0.0686019231937123	0.149456126353202	0.344563031337499	0.512467777265657	0.0717321741260566	0.700157444246762	0.609851460192239	0.61581000887656	0.956891924031642	0.0717684158405381	0.660142579926665	0.0640324269614265
]Pseudoconhydrine[	0.81468350727676	0.0122788908332474	0.0871536362605108	0.029465527763294	0.395808994200182	0.0264356046849374	0.00616337773726228	0.0337915914392664	0.00541293604953341	0.0895300319918801	0.976220216544658	0.0253038741659626	0.464128852587062	0.666972842408099	0.276516127534554	0.549483143403693	0.0123152031982463	0.083419593038716	0.0856193329423953
]dendrobiumane E[	0.0917252511761508	0.00850203498679614	0.0201910380465231	0.0133136721623726	0.120640131878212	0.0173712461721522	0.000336499287844738	0.0227523680742743	0.00368187436169309	0.0337686229602348	0.756139385358648	0.0289981865623314	0.61324834764271	0.209604038856203	0.386329371794398	0.249254298928919	0.0517234422492354	0.193537723080389	0.0136286235109431
]15-Methylheptadecanoylcarnitine[	0.250376248353331	0.000314084077390753	0.00224590060105134	0.00765903763258358	0.576886762866295	0.0248050389619812	0.0400964455701291	0.0208330550695177	0.072625350622864	0.00818206461633419	0.684279675159257	0.0522089245154345	0.223442467144031	0.990996104787895	0.551598578245257	0.217159490579229	0.0485802888870239	0.124447337462805	0.0401998101660104
]-N-(2-hydroxyethyl)hexadec-9-enamide[	0.204929361353156	0.00146956213999738	0.00143618263507861	0.013026800791313	0.0641237358113897	0.00214691930465727	0.00751805486538615	0.00246985162157753	0.0201226441140065	0.0413458064422492	0.568834850271933	0.00690866280806191	0.696120496214264	0.47289262399581	0.164811892326825	0.273887048419149	0.204254580845515	0.350025180257638	0.0161837926046979
]Kinabalurine A[	0.156115894262449	0.00891593676098346	0.000654030236164838	0.0377082927342365	0.447697295640941	0.0203733788456564	0.0343971822103419	0.0311858665395688	0.0837906943895672	0.0349520067895179	0.872063464798597	0.0324804850146734	0.31313059088185	0.683630509630909	0.792388945249161	0.1878344201063	0.104767513929187	0.263494780091995	0.0303161432884516
]Thymidine[	0.0580867357588601	0.00391822143228215	0.047063140467273	0.0186130682968018	0.0555184743431683	0.0051742004117874	0.0161192722202346	0.00458384838643644	0.00207377478037918	0.0103135155496776	0.141541808137774	0.0067292937693213	0.982737808719548	0.0103745368385506	0.0825829035126673	0.720651308237203	0.284138740159563	0.27861483675178	0.00252487870803031
]Bicifadine[	0.450898913426861	0.0128310513319991	0.000819764027255587	0.0189916640869039	0.889663802962416	0.0305590056292135	0.0701827360246372	0.046744387320774	0.0441190529149962	0.00708152408658291	0.86266746914674	0.0273676906532239	0.0778524582227229	0.601851640538619	0.731990977632341	0.273887048419149	0.0455816161239402	0.0627632698911418	0.0337768682365971
]Bortezomib[	0.806213275502652	0.00891593676098346	0.0717684158405381	0.0523561795768757	0.763429638371983	0.363803117066122	0.467595211836666	0.286618139389202	0.135818430468149	0.0244365114245058	0.710966860819457	0.221488753681581	0.258568852434397	0.609851460192239	0.87461797742486	0.625106429151613	0.0848227441774161	0.0695109184740876	0.131892834032743
]Albocycline M-6[	0.444173331482832	0.0307011774410475	0.147227133862893	0.0863569243285869	0.857752866576169	0.0927939308930856	0.0691733841038387	0.110891037485767	0.0311852678530391	0.00224590060105134	0.825267309595067	0.0505001687738422	0.520095742090132	0.228001736612473	0.762029006601694	0.664341079162354	0.03869090714065	0.0266658887042315	0.0395191375675989
]1-Monolaurin[	0.024990791467089	0.00514233073886183	0.0134241253978913	0.00580962428134635	0.0671980892040325	0.0549438825488826	0.0102135374339829	0.0652510401001265	0.0279359498069551	0.00186274109994744	0.489133690025498	0.0623828932157002	0.92242366797406	0.328921382903513	0.378854209127698	0.464464211225739	0.0400017929595606	0.0767720740734081	0.012199693989472
]N2-Acetyl-L-aminoadipate[	0.0917252511761508	0.107186566249878	0.0293363374813764	0.00906038562945111	0.794591402949348	0.00752444345971304	0.0527617843443711	0.00635254277817987	0.00327963005611487	0.0030247187950434	0.4081523325406	0.0020596719208883	0.65223820101316	0.088862841149747	0.246574512345716	0.1247504235984	0.0895300319918801	0.187487763197681	0.000598351372778971
]risperidone[	0.252800029427327	0.000965821896263375	0.127806009088262	0.474585841163417	0.0725590332622981	0.283634273030972	0.0831445586510604	0.295682128775947	0.111155150900879	0.195932624867889	0.623399162995712	0.203026385598113	0.420966456200306	0.0663629647145065	0.135585567500656	0.939673739789045	0.837137221795472	0.811685244561559	0.195089441824298
]xi-8-Hydroxyhexadecanedioic acid[	0.414547918872075	0.0246083518182618	0.168558822503884	0.0410378796654749	0.510393236666148	0.0697462612042239	0.019731641428693	0.0899962209480734	0.0120979670117953	0.00143618263507861	0.966712506427333	0.0403877185015009	0.939629408603447	0.283706547512959	0.364143598937392	0.579248630664253	0.0209906963682178	0.0151385269561171	0.03624506442209
]Cyclo(Pro-Val)[	0.0223036662526832	0.0965168429088934	0.010787984601949	0.0109022264388761	0.00976361115459068	0.00100243293309155	1.94321774347195e-05	0.00185910977911297	0.000810541591409919	0.617367408970642	0.36388687722235	0.0054238285906969	0.509372661423599	0.237571416058342	0.457101375667966	0.047063140467273	0.130912854298991	0.866763942520229	0.00293880689354031
]Vittadinal[	0.823173025373473	0.223248005511828	0.299942128492374	0.148931833483714	0.440587846968044	0.179652037198053	0.414190548306497	0.134968402523121	0.240933501559386	0.060239302504316	0.29833539719801	0.0604329779662591	0.794891424768872	0.937029732531032	0.235187376873409	0.374254129727988	0.0235370164742807	0.0845664520773322	0.0753424819465853
]1,5-Naphthalenediamine[	0.00590686594810208	0.0265255859192273	0.0374126481301493	0.0565992607744983	0.0214019417580995	0.0394945036721561	0.0122176710918835	0.0530361971787761	0.00570593282246978	0.0413458064422492	0.0820748691428472	0.0228944436759648	0.909540098038984	0.0169578167342037	0.0626010868473006	0.121745762952543	0.485086609145468	0.782350828546604	0.000674053634689198
]Serine[	0.0294789834525326	0.0447723431264309	0.00153448118982391	0.0263874654033303	0.0214019417580995	0.0147247011160583	0.00381977031939229	0.0242790473719339	0.00984274966897924	0.4376585109498	0.30425476983556	0.0411065248022431	0.853993226389834	0.257455106150693	0.61581000887656	0.154122469896848	0.1878344201063	0.820111570090121	0.00724624765932647
]Asterinic acid[	0.225486047481981	0.0440405462278788	0.00273916488890458	0.187109076281787	0.540024271068947	0.0312241403951989	0.126283261308782	0.0426901263014496	0.114343927164876	0.0649161234860509	0.885853025544352	0.0330895311028065	0.266999750080364	0.576973611457236	0.863858579603729	0.215724174011368	0.247787131753999	0.49043128985044	0.0286568365879991
]2-Naphthalenesulfonic acid[	0.461082428515557	0.0172618557059505	0.00551142233634372	0.0678118846177311	0.857752866576169	0.103073475579204	0.204570132468872	0.136814912314962	0.248215118275829	0.0455816161239402	0.706496133726353	0.0575926311808166	0.512935555366063	0.786230186196256	0.947598421937851	0.310760627102335	0.121745762952543	0.171965301842629	0.120892013171016
]N-Acetyl-beta-alanine[	0.0210465607361783	0.077478805565999	0.254066880609611	0.118353129373236	0.0401907501574994	0.120809069871481	0.0051446321385451	0.120809069871481	0.00793313672919327	0.380355801188657	0.606396255733946	0.00848459489757802	0.460733244221749	0.00538778170622844	0.240838867317747	0.137281623672781	0.594378288173693	0.688069592099176	0.00268437594652315
]Pandangolide 1[	0.678015073087465	0.0236905765970676	0.134071286197255	0.00317762528584331	0.331956988825224	0.0136919276381569	0.0035108502604233	0.00959749791784104	0.00337669864724299	0.0717684158405381	0.671064052578673	0.00572937935019713	0.530921029772941	0.23275560389799	0.712163553761791	0.931073583667659	0.00339156174521671	0.0307956833112661	0.0228438922014411
]CHEBI:132265[	0.0236178531121822	0.0255531844271835	0.0639190718268201	0.0364351404477463	0.0329153608724102	0.00731805623560677	0.00186590703170131	0.00691877853640244	0.00700703793725754	0.0802957365433965	0.185586481528623	0.0146415689638282	0.948242126219739	0.00665447691084209	0.0825829035126673	0.431083247239221	0.450961241722709	0.720453361290197	0.00689089194205117
]3-Sulfocatechol[	0.200700359189443	0.0054203402780908	0.00339156174521671	0.00282452787396448	0.27718298277904	0.00192793367548783	0.0239408484562165	0.00222424069903226	0.000196794963726266	0.0517234422492354	0.577095920427652	0.000172919061582011	0.888115836681885	0.209604038856203	0.473654317622431	0.176103738091593	0.0620591741892262	0.191507114071747	0.000229265602547102
]Hexyl decanoate[	0.0451856218495008	5.49985541460352e-05	0.0152324008763278	0.00843692868672097	0.135472366908979	0.0203733788456564	0.00262308850585802	0.0194775747625617	0.00059317209423293	0.0117884050531152	0.644905312880101	0.00131218234742647	0.956860219388296	0.0274337876573529	0.335693773494326	0.368206608042634	0.0717684158405381	0.299571884551304	0.000529785623136547
]TETRADECANEDIOIC ACID[	0.557617918308927	0.205588704590519	0.0994991119375397	0.00596132426717366	0.990779301005468	0.0859133695020255	0.029866423383341	0.100058168132963	0.0494804774957287	0.00471198194798994	0.31024283034465	0.0369345192934727	0.712313140239475	0.901180849582757	0.833300928603161	0.374254129727988	5.63713206283012e-05	0.001418874528474	0.0506818449944473
]3-Methyladenine[	0.29089095339378	0.0318191601735389	0.000882106992984522	0.000885189927795738	0.279920286972399	0.0281470112031421	0.0671864722288951	0.0402552936187135	0.0300717927261787	0.047063140467273	0.923997089273806	0.0127759640954419	0.481290677330312	0.430889127859987	0.823031137399759	0.640694440816884	0.0485802888870239	0.0461312098170137	0.0130421408392669
]MEHP[	0.392245374295869	0.0275260698015414	0.0112794740633051	0.00290967409825171	0.444135359832587	0.0051742004117874	0.0124884458454226	0.00404875548048045	0.00683259098581024	0.14385924954389	0.872063464798597	0.00499005491597426	0.824331718268355	0.3529938419546	0.68274712519714	0.492057050205944	0.00580073696223149	0.0929131156290988	0.00575480272044371
]Isoketocamphoric acid[	0.309776048624273	0.00414206043386445	0.0235370164742807	0.000223989272480907	0.316979253366907	0.00635254277817987	0.0025453867650933	0.00711619170070499	0.00460537154558316	0.0140071223296001	0.815968975065946	0.0067292937693213	0.896677625761926	0.465756590691344	0.473654317622431	0.356275041512577	0.00423273924846046	0.0122337619975394	0.00924749477607989
]Urechitol B[	0.211379939910399	0.00571023306050167	0.00339156174521671	0.00165854805254595	0.27718298277904	0.000655599410734675	0.00108988898264784	0.00108717490183752	0.003577780520303	0.110229403917702	0.548405292172843	0.00408531367871889	0.560274135688296	0.410635295988975	0.507615717808285	0.134071286197255	0.0349520067895179	0.148607619802569	0.00689089194205117
]Dibutylamine[	0.215751890275327	0.00771991247760972	0.0001484755922323	0.0086408486598728	0.826047122380545	0.0177776474506537	0.0926893083155917	0.0264356046849374	0.0269125089120572	0.000654030236164838	0.788216226761187	0.0206656343738179	0.210287545899285	0.487323255727035	0.61581000887656	0.464464211225739	0.0337686229602348	0.0411707961625347	0.016527736487477
]2-Hydroxy-2-ethylsuccinic acid[	0.0363888155889043	0.14753324613359	0.118791684532375	0.143780874110718	0.0152011007016375	0.127753393100767	0.137046832823939	0.15827544077259	0.183452855153668	0.263863014613523	0.834587469977799	0.139291136112043	0.716379672306303	0.444671669240281	0.663368395360959	0.761733078752474	0.450961241722709	0.404943643268351	0.0690075087464002
]Cytidine[	0.0724743911547812	0.00119617350426315	0.010787984601949	0.0244765509344118	0.0621322227915195	0.00430964123580391	0.0036115012043918	0.00356503472681879	0.00220968154712797	0.0517234422492354	0.240354205648873	0.00638167709109938	0.620973084927008	0.0770202052261286	0.124224560858983	0.172303862892633	0.268846554622893	0.644368364647169	0.0017210288710654
]Palmitoyl glycerol[	0.194463585631068	1.95494375301308e-05	0.0017475350604701	0.0258993778095369	0.180997115959113	0.0124040473935354	0.00827871122556267	0.0117968184959416	0.00916979588402111	0.0235370164742807	0.597964592923765	0.021536072004537	0.447275151991238	0.0992324782623737	0.276516127534554	0.905319518791845	0.147227133862893	0.350025180257638	0.0303161432884516
]Pivaloylcarnitine[	0.785127690852103	0.134166726877367	0.107474079399301	0.188499044960007	0.857752866576169	0.41734095856511	0.245201199572832	0.41734095856511	0.542446925377307	0.974127994662394	0.797442310970931	0.754786380180329	0.197640909654762	0.171786735162236	0.516279285328144	0.273887048419149	0.118791684532375	0.481290677330312	0.692250228199849
]3-hydroxypentadecanoic acid[	0.174592708659197	0.121655843232375	0.0848227441774161	0.0157907646902271	0.240569288256915	0.00160346960484814	0.000878048766560058	0.00199881257017775	0.000750896223263631	0.0349520067895179	0.548405292172843	0.0048518030865583	0.815896043631055	0.107552019545543	0.164811892326825	0.239800047674113	0.060239302504316	0.173857304266979	0.00761601229300801
](Z)-3-Hexenyl beta-D-glucopyranoside[	0.12321936925606	0.0128310513319991	0.060239302504316	0.00523333604269949	0.133765516363755	0.0127167159716932	0.0035108502604233	0.0177776474506537	0.00165042651689329	0.0064157065211754	0.334878440873295	0.030125662286677	0.849743709157138	0.0704877485930664	0.183270607503667	0.72881442702398	0.0441352182349839	0.0347934315921443	0.0127564143075762
]Norleucine[	0.210710762549185	0.151485471645083	0.0255531844271835	0.0971945613627292	0.148633801643962	0.00659609899163982	0.00781982702454354	0.0126148656132985	0.00170318531540614	0.297813143437356	0.679764971262736	0.00105237861260354	0.375744307352313	0.0885632029361592	0.925583034032236	0.536004812323804	0.118659268786486	0.506514296510804	0.00966809778828237
]L-2-Amino-4-methylenepentanedioic acid[	0.0616974308384952	0.176910333455471	0.0738355344954811	0.00596132426717366	0.0387855668280239	0.0217764080592957	0.0009445327682851	0.0305590056292135	0.019328392730356	0.168558822503884	0.512467777265657	0.0411065248022431	0.974108956058386	0.110430906230761	0.295490560249381	0.338789908071246	0.134071286197255	0.244133501370138	0.0183336322604128
]trans-4-[4-(4-Amino-7,7-dimethyl-7H-pyrim...	0.320882353438714	0.0731778843033082	0.0825369233953714	0.0345866453878454	0.178921834877917	0.0117968184959416	0.00888822673927425	0.0173712461721522	0.00347606877618167	0.0871536362605108	0.961960152072645	0.00870008300386838	0.965482794319248	0.179766920691037	0.68274712519714	0.450961241722709	0.0677608501901541	0.114161838755138	0.0111435406717004
]Soraphen O[	0.71455494639141	0.246636614525341	0.0485802888870239	0.0351947334347296	0.663633662895651	0.184144852686335	0.132217729657502	0.260439330959359	0.15661074774613	0.03869090714065	0.187779820894086	0.177251754457224	0.969795482811562	0.650459728500374	0.853914961229655	0.737004950173659	0.00941397730678362	0.0027429004151438	0.398180420280248
]Lycoperodine 1[	0.257690972082897	0.0509296466692899	0.221574125001243	0.049926315854242	0.255870163380972	0.0136919276381569	0.0154631331154129	0.0181913922930605	3.69469224115182e-05	0.0658194725010812	0.585406776726911	0.00180005389219451	0.590304516433034	0.0176879472109777	0.308558998845804	0.478164012817028	0.118791684532375	0.179615920720431	0.00222886988249438
]PC(16:0/18:1)[	0.19860722237165	0.00850203498679614	0.0639190718268201	0.032233533480531	0.409318975116756	0.0956530332857506	0.148780729338946	0.0674713329692582	0.0323298297817307	0.016539722195378	0.581245176764157	0.0012654123504543	0.578966179424459	0.242449233112044	0.905812062854314	0.4376585109498	0.0677608501901541	0.246503729187058	0.00140557676702935
]LysoPE(18:2w6/0:0)[	0.18040640415306	0.00771991247760972	0.00125495816615229	0.016462781120488	0.545147755147137	0.0630846673394074	0.0277792167927249	0.0652510401001265	0.169678761433354	0.0123152031982463	0.966712506427333	0.0633749755802409	0.148607619802569	0.946012259660398	0.440842163406322	0.0825369233953714	0.110229403917702	0.291606476021242	0.0467290416951875
]SALICYLALDEHYDE[	0.0140038051682574	0.0731778843033082	0.00471198194798994	0.00523333604269949	0.104093037243227	0.0194775747625617	0.0349981793512164	0.021300701229976	0.135818430468149	0.102109322085997	0.147081261484865	0.0456229314435426	0.728621823317844	0.874407622833785	0.235187376873409	0.0123152031982463	0.289349829063274	0.597913412509112	0.00992599612092793
]LPE(18:1)[	0.115812900097978	0.018723781900519	0.0064157065211754	0.138752510684627	0.308184995509194	0.0324688835555071	0.022611790249476	0.0253397338362258	0.0758543444565878	0.609665940750183	0.623399162995712	0.0604329779662591	0.148607619802569	0.273019847432704	0.958069089574839	0.0871536362605108	0.450961241722709	0.597913412509112	0.0224017293835446
]5alpha-Pregnan-3beta,20beta-diol 20-sulfate[	0.580185972265139	0.0275260698015414	0.0117884050531152	0.127490455044047	0.243078745390038	0.323881286896039	0.401362267749779	0.268996476563515	0.445478789260334	0.217159490579229	0.203608280864979	0.236013794336253	0.0523319512182581	0.642259409589194	0.386329371794398	0.696334105038116	0.0441352182349839	0.273517801643815	0.360438776615704
]CHEMBL1807682[	0.546478411562179	0.56590528019379	0.0194151403865317	0.0610909149791612	0.889663802962416	0.168738364957325	0.176170630540369	0.200447968913528	0.358157349861496	0.556861281085539	0.769844108743472	0.369934866841006	0.379994987301947	0.242449233112044	0.342683789046342	0.0994991119375397	0.0283010872421088	0.265979143791406	0.24744306885891
]13(S)-HOT[	0.751685604891505	0.0172618557059505	0.380355801188657	0.253561103292109	0.613485322573218	0.184144852686335	0.174247785148234	0.227903174793014	0.0205291150524327	0.0152324008763278	0.820615343081031	0.0530792054449265	0.807479278246952	0.0792918535288203	0.587933595032023	0.786679249125857	0.191855631425543	0.0556544365103115	0.0731858395316773
]Phomamide[	0.969593380064384	0.075306112573349	0.137281623672781	0.013026800791313	0.848671168634739	0.114131306422774	0.036848910777274	0.0819650227039279	0.0861637757565177	0.0128602985333672	0.102287064870915	0.0382879377233518	0.304952981580068	0.768849662541952	0.751978634594666	0.542148135201078	3.93024273739329e-05	0.00620633770738932	0.150538030368987
]Tridecanedioic acid[	0.024990791467089	0.0179812900905869	0.00496738593748214	0.000352124033239587	0.00820262502299296	0.00292767028518925	0.000294861951845693	0.00356503472681879	0.0118290504910572	0.0172252866160947	0.640582243290574	0.0146415689638282	0.450620918062539	0.524299496378892	0.409228098616844	0.471289728362107	0.0152324008763278	0.0725588005562157	0.0119285823448512
]clauexcavatin B[	0.0745718267393856	0.000342986073842422	0.00580073696223149	0.0548726463214591	0.0631222220946679	0.0140296776710822	0.00847808311215736	0.0177776474506537	0.00194473039053067	0.03040021888817	0.46632027566071	0.00572937935019713	0.597913412509112	0.0184422572213285	0.127935572581875	0.527609768861268	0.418086841611303	0.624849481502157	0.00517613321035104
]Tricin[	0.404909401798326	0.0146050234156951	0.00153448118982391	0.00523333604269949	0.193781564006911	0.00417756347386211	0.00341247033123704	0.00565565638635679	0.00874175081487083	0.0697436755737559	0.779016458425033	0.0190064814219895	0.745040351833616	0.294640883443163	0.884998966223352	0.854099552129744	0.0123152031982463	0.0627632698911418	0.0467290416951875
]9,10,18-Trihydroxyoctadecanoic acid[	0.400296884652435	0.0148629600042942	0.0771137250569101	0.0138470679106857	0.608307211169766	0.00983066604274274	0.0157309631346469	0.0133436140339707	0.00179872104563827	0.0130804025544691	0.810780356105482	0.00705335364370274	0.913578752245403	0.23611374265599	0.672117866804024	0.449596201532495	0.0104916533072883	0.0196299956659824	0.00835266826623249
]3,8-Dihydroxy-4-methoxy-2-oxo-2-H-1-benzo...	0.548029792215588	0.00388178583917287	0.00719968646470481	0.00525745120408105	0.325548830530835	0.0160974761362012	0.00416904763987214	0.0176737469922625	0.00456442011998992	0.0404962799294779	0.686270939628348	0.00907758386164059	0.761391645378468	0.585700974441526	0.658317144373688	0.370860873829144	0.00668834580081135	0.0697790937004679	0.0150916253888744
]3-(1-carboxyvinyloxy)anthranilic acid[	0.073475082950043	0.0149903584216635	0.000974074378595091	0.00981880830761961	0.18008165981356	0.000428673270687963	0.00130907091190302	0.000825755732754896	0.00230710792056876	0.132106320323002	0.564561003014269	0.00191983958389574	0.539135006137628	0.216485339536763	0.710332958934924	0.0816114387625975	0.0792918535288203	0.397060703719402	0.0012500633266499
]20-hydroxyicosanoic acid[	0.430876264067685	0.0842683822878338	0.0337686229602348	0.00747375806288275	0.487812123759292	0.0106525180754895	0.0349981793512164	0.0136919276381569	0.0284586899686419	0.0517234422492354	0.980975272418825	0.0376066358420282	0.594104016600236	0.725863169980772	0.86425612200172	0.520407514448741	0.0140071223296001	0.0161072149007659	0.0381838546370048
]Cordiaquinol K[	0.385994373075769	0.0246083518182618	0.0533504356779435	0.0014030804491818	0.282673836790478	0.0109300248828434	0.00868123809581522	0.0147247011160583	0.00188269887765946	0.00941397730678362	0.843928315715662	0.0012654123504543	0.505821320079216	0.242449233112044	0.597168071771976	0.609665940750183	0.00285370590345702	0.00668834580081135	0.00350609070619479
]Glutamylserine[	0.427584392154728	0.0405331832922498	0.00101846954957363	0.00235491440996571	0.502812727194396	0.00839666563139918	0.0315086633060342	0.011502094909182	0.0441190529149962	0.00580073696223149	0.905068252255798	0.0425729140246345	0.656186116862598	0.865510145945578	0.516279285328144	0.485086609145468	0.00610204667907688	0.0161072149007659	0.0602456315369473
]7-HYDROXY-DL-TRYPTOPHAN[	0.0333752319546965	0.0433240809967756	0.0103135155496776	0.000918405326783889	0.0438710400321676	0.0112131905148805	0.00013789862807867	0.0130355302640135	0.00938994111284042	0.0677608501901541	0.688704256511864	0.0178313509377137	0.680049966308792	0.410635295988975	0.560589712687966	0.157650464737821	0.00985565039092196	0.173857304266979	0.00451926141374681
]Jaborosalactone P[	0.401723241023086	0.0542341132738018	0.321804395868615	0.182464687150008	0.305285767787305	0.871650076859681	0.488455573625768	0.690131200606403	0.421871461017068	0.0658194725010812	0.0301963212836556	0.37967535880488	0.502281595188111	0.734403706184356	0.270359380327108	0.221574125001243	0.00780113863100818	0.0531484127229183	0.51946581243389
]Hydroxyacetone[	0.965251865076565	0.0117455517963712	0.00580073696223149	0.0205660574929225	0.885094255270137	0.0450536580674803	0.0258053704732	0.0434090709944601	0.0570678345620181	0.0517234422492354	0.130893492973249	0.00960572759527523	0.437313601294723	0.531844389628535	0.72205653525126	0.720651308237203	0.0064157065211754	0.082283951679468	0.0602456315369473
]4,4-Dimethyl-5alpha-cholesta-8,14,24-trie...	0.299223610141364	0.0112202337146128	0.0110087458016728	0.00412181096158104	0.250881245299118	0.00488558980848808	0.00984488130098304	0.00822209806804741	0.000223093389993823	0.0190737370200953	0.878228533147173	0.000696029854243996	0.693962554322411	0.129000161551312	0.796001164681128	0.797763187976654	0.00721633644881248	0.0246294026428335	0.00245384039435281
]hepoxilin B3[	0.00960246954269062	0.0246083518182618	0.0455816161239402	0.0678118846177311	0.00348526065542965	0.0781489439077929	0.176170630540369	0.0756772498770659	0.297469057807689	0.278984459737083	0.021346509077377	0.409722329800652	0.849743709157138	0.609851460192239	0.349755684585218	0.712516370128278	0.905319518791845	0.774018064785827	0.150538030368987
](R)-(+)-Patulolide B[	0.252800029427327	0.0670551891985767	0.0620591741892262	0.0273847445297428	0.419608989339459	0.0203733788456564	0.0205237917120666	0.0264356046849374	0.00486302236054148	0.0283010872421088	0.86266746914674	0.0113683310432782	0.628735118170624	0.0367753282917549	0.68274712519714	0.656424514748595	0.0584589767747197	0.0880748807811982	0.00606288885916317
]2-Aminobicyclo[3.1.0]hexane-2,6-dicarboxy...	0.217959377166648	0.0128310513319991	0.0517234422492354	0.00110016930031609	0.209423151671428	0.0299417838665699	0.000728448677111526	0.0287358807461131	0.00282743583848788	0.0117884050531152	0.933476468117204	0.0133758231102825	0.799082263778081	0.23275560389799	0.364143598937392	0.398982926641289	0.00285370590345702	0.0404962799294779	0.00638398754020875
]2-palmitoleoyl-glycerol[	0.00938256921780134	0.00330438960310353	0.0123152031982463	0.00182917038504127	0.0401907501574994	0.0199215821211194	0.00600873652205069	0.0190412669494002	0.0150595460162948	0.00320390861439579	0.267012130045778	0.0337090461941714	0.948242126219739	0.278332207423241	0.321960734619169	0.350391479107202	0.0455816161239402	0.117037716946863	0.0041584111271038
]4-Pyridoxic acid[	0.0929607737775293	0.0236905765970676	0.0677608501901541	0.0193761990117809	0.0123902968081806	0.00910189961201957	0.000185521413155865	0.00617223353296215	0.0189404840945482	0.299942128492374	0.815968975065946	0.0258082485536475	0.563991671073526	0.252391052851964	0.551598578245257	0.471289728362107	0.121745762952543	0.563991671073526	0.0331802329736357
]Diethanolamine[	0.301596366674318	0.00514233073886183	0.00117161553509915	0.0460642514478118	0.785656150243794	0.0120974421917959	0.0722335299767143	0.0194775747625617	0.0209419019471255	0.010787984601949	0.938219377223827	0.0108407078188208	0.453979223683984	0.554767389500181	0.63467476088822	0.368206608042634	0.0871536362605108	0.152052760276419	0.032010983277174
]3-Methyldioxyindole[	0.488786113738409	0.0433240809967756	0.0517234422492354	0.00327123722654665	0.99538958213365	0.00773542526588678	0.0136189511097837	0.00653702394038436	0.00207377478037918	0.00109285081184818	0.679864698524888	0.000374825475886187	0.457350016704225	0.346885201530142	0.606460595966676	0.368206608042634	0.00019857097279985	0.0117093348586881	0.00311898872770078
]Allyl isobutyrate[	0.00418899312274745	0.107186566249878	0.0374126481301493	0.236730727599145	0.111402914718448	0.277722816078154	0.166695748091388	0.23313800537104	0.520124174292572	0.527609768861268	0.0965854732133744	0.37967535880488	0.545510584022994	0.601851640538619	0.240838867317747	0.0427234481633318	0.737004950173659	0.177682587938228	0.120892013171016
](S)-(+)-alpha-Phellandrene[	0.101942909863037	0.00979149352542485	0.00320390861439579	0.000383890963024935	0.0546179451245528	0.00185910977911297	0.00600873652205069	0.00264545607913402	0.00435877930433848	0.0717684158405381	0.0924599863005262	0.0136839051234732	0.644368364647169	0.19645123348558	0.0446390386638877	0.316254418548309	0.191855631425543	0.216801281890157	0.00840042369957716
]Corchorifatty acid B[	0.464502089396409	0.0378796333055078	0.0179327341310354	0.00906038562945111	0.533448102858802	0.00910189961201957	0.014213433593194	0.0124040473935354	0.00412289447698289	0.0485802888870239	0.631968633641257	0.00374037375379666	0.824331718268355	0.183847186821938	0.802573635243103	0.72881442702398	0.0064157065211754	0.0324637257751164	0.00800059823255972
]Isolauric acid[	0.0580867357588601	0.000133099515045698	0.0179327341310354	0.00949586685325032	0.0214019417580995	0.0264356046849374	0.00847808311215736	0.0161952242690375	0.0132219789002115	0.0584589767747197	0.301286488145459	0.0337090461941714	0.909540098038984	0.0533088847706684	0.224136506453293	0.922480570501729	0.195932624867889	0.48475940254934	0.0187124881269289
]LPC(17:0)[	0.137365816377875	0.00571023306050167	0.00198404324777002	0.0254182390058806	0.0486138402349856	0.00172744681142589	0.0119515257468095	0.00185910977911297	0.00755172003353244	0.115887838148784	0.928735655828719	0.000902524739365695	0.982737808719548	0.0992324782623737	0.65375264356054	0.664341079162354	0.221574125001243	0.488240112324309	0.00477346881750762
]Icosa-2,4,6,8,10-pentaenoic acid[	0.00757724604589427	0.00294010350457996	0.00674207700717977	0.00388068474610925	0.0317079199892756	0.0199215821211194	0.0127639054098923	0.0248050389619812	0.0486863082116804	0.00423273924846046	0.127470121164554	0.077345877362442	0.636533772709607	0.494616797248324	0.147639002154295	0.226045422207982	0.183868822026193	0.164534257902597	0.0172326710358006
]Piperidine-2,6-dicarboxylic acid[	0.0357702605023893	0.00699599799690276	0.0064157065211754	0.0127447951561359	0.0736674160122242	0.00148683410461947	0.00313057775762271	0.00199881257017775	0.000343156326429561	0.0802957365433965	0.152766006678369	0.00105150037971935	0.761562419720906	0.0045707133492825	0.0561107447012956	0.289349829063274	0.418086841611303	0.716379672306303	0.00084913895630967
]Dibutylurea[	0.233814435091697	0.00487584671448715	7.08845406465208e-05	0.00336705959863526	0.462088017111426	0.0177776474506537	0.0282902326627104	0.0264356046849374	0.0579609622559019	0.00400825239020941	0.938219377223827	0.0614022516596886	0.223442467144031	0.990996104787895	0.578758303019839	0.4576879050752	0.0272939727097306	0.0372475530290726	0.0710743488861274
]Methoprene acid[	0.0269156753732827	0.00850203498679614	0.00898808926444694	0.00551546925337432	0.00160170030608886	0.00934710382793513	0.0116899546869591	0.0103805906538956	0.0317536292596858	0.344563031337499	0.0446969203682408	0.0820602126720513	0.875295139611121	0.346885201530142	0.147639002154295	0.506139539990438	0.431083247239221	0.628735118170624	0.0388471750889396
]3-Hydroxy-L-phenylalanine[	0.404909401798326	0.0710936429992675	0.00708152408658291	5.6910341405203e-05	0.430032449491832	0.00533089335825032	0.00542082417294765	0.00533089335825032	0.0105540859882669	0.00743441908253395	0.581245176764157	0.0067292937693213	0.549185337886511	0.972992388025167	0.916241013939222	0.579248630664253	1.33486812992079e-05	0.0021542980560314	0.0194883851699339
]Docosahexaenoicacid(DHA)[	0.00479434225166031	0.0122788908332474	0.0349520067895179	0.0171568478289443	0.0110154578499637	0.00565565638635679	0.0106883207945645	0.00752444345971304	0.00266131163672356	0.00818206461633419	0.147081261484865	0.00806630383124274	0.640446619603434	0.0192212778922698	0.188089153903369	0.63288233246826	0.249254298928919	0.246503729187058	0.00150499267067383
]3-Methylbutyraldehyde oxime[	0.222417437712696	0.276639068626816	0.0717684158405381	0.372648297398054	0.894236609117713	0.451330638697659	0.317709212303499	0.556810731267831	0.876454231747984	0.0533504356779435	0.839255378716349	0.557294514376197	0.0904709161604096	0.539437757799911	0.308558998845804	0.0326158632940219	0.778340980960703	0.65223820101316	0.417812482978754
]Myristoyl Ethanolamide[	0.457675309148327	0.0227993494478564	0.000261946448082417	0.00627420099060005	0.812532900537517	0.0106525180754895	0.0878241847341417	0.00731805623560677	0.0398803001006542	0.0349520067895179	0.742502468880452	0.0127759640954419	0.48475940254934	0.883319227970615	0.68274712519714	0.278984459737083	0.00423273924846046	0.124447337462805	0.023748350488491
]Pedatisectine E[	0.127511475668202	0.0127473283914179	0.00146692158387518	0.0255266291003173	0.339227628379094	0.000273782056895655	0.0240415867350348	0.000407460599690435	0.00201834508181675	0.0523319512182581	0.536000207649661	0.000207964389718818	0.708047880345461	0.0353320185833983	0.721859505150955	0.430736187408534	0.124447337462805	0.346736868361251	0.000500619833954552
]ADIPIC ACID[	0.238474161909076	0.173041993816142	0.016539722195378	0.000493697617796496	0.0957756574458486	0.00599602781494535	0.000756557762133347	0.00839666563139918	0.00700703793725754	0.0969364852227237	0.990487035615043	0.0159989721474383	0.341302060252498	0.617892903115124	0.644187678721338	0.506139539990438	0.00117161553509915	0.0372475530290726	0.0206986565377805
]3,4-Dihydroxybenzoate[	0.447529744386452	0.184817489599776	0.0944210375347869	0.0370675906197946	0.149666349762204	0.0127167159716932	0.00751805486538615	0.0133605730688022	0.0103126165748275	0.268846554622893	0.481470513685801	0.00341925791092534	0.44394197686912	0.10195324782612	0.958069089574839	0.871122004806598	0.050133557803774	0.227940883170429	0.0168773417672419
]8-hydroxy-13Z-octadecene-9,11-diynoic acid[	0.18505955820374	0.0102909642792994	0.000483555336780572	0.00529727520714696	0.29199234631918	0.00116132903355659	0.00434494446099576	0.00215275341527676	0.00542843390691483	0.0579609622559019	0.823046570474105	0.0036511863255182	0.354755394961994	0.257165511922629	0.771351146334333	0.265731183282809	0.0441190529149962	0.151786999463158	0.00438663615861379
]7-oxo-1-azabicyclo[3.2.0]heptane-2-carbox...	0.0210465607361783	0.0965168429088934	0.0179327341310354	0.0133136721623726	0.0957756574458486	0.00886180894315736	0.00570874018624701	0.0127167159716932	0.0123716595699102	0.0802957365433965	0.222723686585409	0.0268400819149468	0.594104016600236	0.0499561013831527	0.393883769725387	0.239800047674113	0.172303862892633	0.361849105405574	0.00302781626376758
]Obtucarbamate A[	0.0437381170467261	0.140741734388837	0.0134241253978913	0.0345866453878454	0.0123902968081806	0.000780015135880996	0.0035108502604233	0.00117768614491442	0.0113053134978593	0.556861281085539	0.29833539719801	0.00408531367871889	0.761562419720906	0.0704877485930664	0.424882579194226	0.204254580845515	0.431083247239221	0.995684171775622	0.00340587425384697
]11beta,13-Dihydroglucozaluzanin C[	0.223180794747679	0.0244804239492664	0.0418537157045491	0.0323689546715196	0.369157658447685	0.00978318994606298	0.00573439518850694	0.014632912976031	0.00232766925272854	0.0229740096961364	0.77197096308495	0.00907758386164059	0.491408307318544	0.0767755974978765	0.405008065388102	0.341302060252498	0.0892671544573553	0.137462829153107	0.00774687705514343
]4-Methylcatechol 1-sulfate[	0.327882803319726	0.0722242353503504	0.0478138676039852	0.0189381798846244	0.190215313094822	0.0199209195762831	0.0428343292403253	0.030594853433507	0.000630201727519708	0.309277209566035	0.413793417534608	0.0078239964471134	0.896373917102834	0.271540076639511	0.307075292688429	0.182487888145899	0.186445717171975	0.325561921899792	0.00602003510709603
]N-Acetylnorloline[	0.840206463830919	0.107186566249878	0.0201910380465231	0.00784794401889788	0.613485322573218	0.0442256440441917	0.0527617843443711	0.0264356046849374	0.0736903789801582	0.0825369233953714	0.267012130045778	0.0133758231102825	0.918126984873784	0.892243968930429	0.958069089574839	0.506139539990438	0.00101846954957363	0.101830375144304	0.0611764834626347
]LPC 16:0[	0.157901643371896	0.00487584671448715	0.00941397730678362	0.028410592659132	0.149666349762204	0.0173712461721522	0.0356070904091648	0.0150821440970423	0.00235272100742034	0.0455816161239402	0.905068252255798	0.000802536558918376	0.926722363011618	0.0516122920118007	0.823031137399759	0.579248630664253	0.1247504235984	0.364839380841476	0.000622765420218885
]Fomlactone B[	0.768358777783764	0.00245508395695104	0.0226632048441846	0.143780874110718	0.98616929334348	0.0458932076616521	0.138683007232467	0.0394945036721561	0.0471264900343626	0.172303862892633	0.886187209268341	0.0695717804537948	0.30225535918849	0.734403706184356	0.812788200985298	0.786679249125857	0.102109322085997	0.291606476021242	0.154109972652995
]prolyltyrosine[	0.255238270418677	0.127805663279504	0.00379343266915977	0.0601723167530293	0.518026395206041	0.0434090709944601	0.0343971822103419	0.0502672922215128	0.112597166573721	0.4990748572458	0.783612983988173	0.0869778158352577	0.286367165113224	0.981993228063165	0.958069089574839	0.0218145921437429	0.130912854298991	0.803278249740766	0.03624506442209
]rel-(1R,2S,3R)-2,3-dihydro-5-(2-hydroxyme...	0.561352749162167	0.015890218118078	0.00211168123925454	0.00496286412285896	0.423068721565919	9.03112567791631e-05	0.0104488043173259	0.000162953219972728	0.00318482333057202	0.0517234422492354	0.980975272418825	0.000555534744162367	0.862503451300298	0.437752685967885	0.644187678721338	0.471289728362107	0.0209906963682178	0.0627632698911418	0.00992599612092793
]2-(Acetamidomethylene)succinate[	0.35854235052583	0.0378796333055078	0.0263144998706664	0.00299688112821661	0.132073487469232	0.00458384838643644	0.0130441054635662	0.00549135689073199	0.00327963005611487	0.0441352182349839	0.857975858627992	0.00445535250529128	0.578966179424459	0.410635295988975	0.916241013939222	0.820241877504489	0.00818206461633419	0.0204736267761605	0.0103997271337863
]Hydroxyzine[	0.395391186978908	0.0631868477646012	0.118791684532375	0.0235618888277189	0.0829805379519108	0.0154463216648819	0.00148448299604031	0.0232528041176872	0.003577780520303	0.0944210375347869	0.76526855818295	0.0136839051234732	0.563991671073526	0.205158520307561	0.5338078692232	0.753465069474783	0.0361665149722454	0.0685159966611766	0.0337768682365971
](9Z,11E)-(13S)-13-Hydroperoxyoctadeca-9,1...	0.743386982606259	0.0255531844271835	0.0485802888870239	0.00884865031236659	0.47670438367445	0.0199215821211194	0.0442722874388712	0.026996966799397	0.0254314454793678	0.0172252866160947	0.724431618959455	0.0228944436759648	0.778181614718074	0.768849662541952	0.812788200985298	0.712516370128278	0.0128602985333672	0.00430941385160866	0.0515013147350731
]N-Benzylformamide[	0.780926850822841	0.0107335452562829	6.3281245732405e-05	0.0193761990117809	0.866851319540028	0.00108717490183752	0.0362239795040034	0.00160346960484814	0.035955437724454	0.104767513929187	0.890902472698484	0.00420580713529972	0.341302060252498	0.609851460192239	0.61581000887656	0.478164012817028	0.0717684158405381	0.23943581954856	0.0540187501370433
]Sodium pantothenate[	0.303938410633847	0.0417348141132261	0.0139183356473995	0.0158599297729485	0.262050457218454	0.0628636626382768	0.0659821590657947	0.0628636626382768	0.0662415204971545	0.0330347075711526	0.340839608073284	0.0107660138069714	0.858143147379505	0.209248376176366	0.771951539584613	0.92242366797406	0.05650886192808	0.095131256757341	0.0203791126225765
]oscr#16[	0.492304042213172	0.0318191601735389	0.110229403917702	0.0601723167530293	0.480393226663298	0.0387445855931414	0.0136189511097837	0.0539838028970072	0.01744881073212	0.0025350946044318	0.919260917190836	0.0530792054449265	0.778181614718074	0.167886347756328	0.295490560249381	0.965508169895628	0.0441352182349839	0.0243091449491186	0.0930058452226821
]H-GLU-THR-OH[	0.710464480191819	0.410945202355482	0.00471198194798994	0.0273847445297428	0.487812123759292	0.186418697270024	0.29317001343052	0.191021431543429	0.5275180489108	0.254066880609611	0.631968633641257	0.347751235649982	0.0646399432305413	0.278332207423241	0.448934674831147	0.154122469896848	0.0326158632940219	0.175763057604952	0.259875332933718
]gamma-linolenic acid[	0.0880889755614063	0.00330438960310353	0.0517234422492354	0.0209749688237655	0.0917990525182053	0.124247648570322	0.124431517746016	0.0899962209480734	0.240933501559386	0.00743441908253395	0.269773228959907	0.209829064473511	0.956860219388296	0.562502356311369	0.156066445039239	0.956891924031642	0.263863014613523	0.23943581954856	0.140159602023478
]4E,14Z-Sphingadiene[	0.622512991186241	0.000107991775211591	0.0085775841030995	0.0698274916626052	0.715157765701428	0.0569018346843659	0.0561297405732561	0.0511780351858944	0.0189404840945482	0.134071286197255	0.976220216544658	0.0456229314435426	0.153795399368792	0.311505076545963	0.937135787495765	0.594378288173693	0.102109322085997	0.367843314083226	0.0422947693460511
]cytospolide F[	0.0977474848926438	0.118362135556473	0.00290868482900009	0.00769376948094491	0.113372245291131	0.000318833402859653	0.000418659648001807	0.000564841963079932	0.00301644748040775	0.199713525792583	0.681848373000161	0.00750834711519066	0.786371852337068	0.211493381369449	0.817774270793259	0.427466711545995	0.021696047365916	0.278245237981076	0.00985567266256093
]H-Ser-Leu-OH[	0.335085129558661	0.398084638778641	0.00379343266915977	0.0828466652093542	0.976950645218686	0.0559165289503571	0.115514286312204	0.0709044354617092	0.255631880444895	0.268846554622893	0.976220216544658	0.139291136112043	0.304952981580068	0.562502356311369	0.731990977632341	0.0337686229602348	0.0717684158405381	0.474389415103153	0.0904950754155129
]Mono(2-ethyl-5-carboxypentyl) terephthalate[	0.340865224837496	0.161775290177812	0.164868397244754	0.014510968850018	0.291031863356794	0.0190412669494002	0.00770279342939761	0.0227523680742743	0.00513208925643682	0.127806009088262	0.760700271927209	0.0273676906532239	0.644368364647169	0.252391052851964	0.772115155394559	0.485086609145468	0.0112794740633051	0.0618400634073457	0.016527736487477
]Cladoacetal A[	0.0351596885648715	0.0493346429512487	0.0140071223296001	0.0583656479915111	0.00537130834439514	0.00862675603191354	0.0487653360820062	0.0124040473935354	0.06746726051693	0.284138740159563	0.0262664108721018	0.0633749755802409	0.909540098038984	0.252391052851964	0.0561107447012956	0.239800047674113	0.9138955872505	0.982737808719548	0.0266275464635171
]2-Oxosuberate[	0.583983890726141	0.00245508395695104	0.0152324008763278	0.000435949974693539	0.376000419920355	0.0079510741171045	0.00953270509671333	0.00711619170070499	0.000841789481025312	0.0441352182349839	0.802064874648954	0.002348880650336	0.900962588194532	0.283706547512959	0.884998966223352	0.9138955872505	0.0017475350604701	0.0148259428794941	0.00800059823255972
]CHEBI:67908[	0.0862543755612346	0.00201169026293302	0.000447958341295962	0.00437231698790663	0.0741093387071812	5.95578558200138e-05	0.00253608946727679	0.00014943537996337	0.000289528180545728	0.0382879377233518	0.346268968281001	0.000737142808980185	0.7767685349228	0.126338121327299	0.350014093044781	0.344644867973689	0.0869778158352577	0.206055161970712	0.00107231075262271
](4R)-4-((3S,5R,6S,7R,9S,10R,13R,14S,17R)-...	0.00670071963026908	0.000566346673030793	0.00238695266930078	0.00627420099060005	0.0048033117966817	0.00334126823056202	0.00246955795067305	0.00356503472681879	0.00448071519992288	0.047063140467273	0.148959970468626	0.00891987956219942	0.879565627666522	0.200774302977876	0.178533964675881	0.134071286197255	0.263863014613523	0.560274135688296	0.00118025694543245
]12-hydroxy-10,11-trans-dehydrocurvularin[	0.200700359189443	0.0194898207226251	0.00019857097279985	0.0235618888277189	0.353593835341793	0.00839666563139918	0.0743275054318424	0.0133605730688022	0.0170905664539629	0.0994991119375397	0.890902472698484	0.0182166107032953	0.304952981580068	0.365390727915927	0.772115155394559	0.63288233246826	0.104767513929187	0.20390089517172	0.0175937871246949
]Maltoxazine[	0.172682736940263	0.0307011774410475	0.0085775841030995	0.00102423028672272	0.451273592568735	0.00345169124820943	0.000878048766560058	0.00283102227712106	0.0170905664539629	0.0349520067895179	0.843928315715662	0.0186082970785737	0.720453361290197	0.700426093306246	0.692507490030356	0.157650464737821	0.00400825239020941	0.0845664520773322	0.0179607531005572
]Trans-2, 3, 4-Trimethoxycinnamate[	0.542787150466318	0.0613152332988729	0.0944210375347869	0.0111517578494693	0.659399483212781	0.166609891318729	0.00888822673927425	0.193350386408641	0.0535966033834308	0.010787984601949	0.196722583440872	0.0433206493433769	0.926722363011618	0.384430951557253	0.958069089574839	0.862603694666873	0.00101846954957363	0.00871631377047688	0.0650057538426771
]alpha,4-Dimethylstyrene[	0.118737211561569	0.0433240809967756	0.113033866214368	0.0231145329980236	0.223458076159104	0.0147247011160583	0.00169372863692052	0.0186125691825496	0.0105540859882669	0.464464211225739	0.380585443289177	0.0382879377233518	0.875295139611121	0.47289262399581	0.692507490030356	0.0677608501901541	0.0825369233953714	0.427466711545995	0.025156359514046
]Betulafolienetriol[	0.323694539397704	0.0202798994211282	0.0209906963682178	0.000987901769056165	0.593039943852124	0.00356503472681879	0.00415018009187929	0.00430964123580391	0.00220968154712797	0.00496738593748214	0.928735655828719	0.00420580713529972	0.948242126219739	0.47289262399581	0.772115155394559	0.424559233620103	0.000559676294356715	0.00575243195958763	0.00860618352514653
]Tschimganidin[	0.430876264067685	0.266403456185089	0.00818206461633419	0.032810056403715	0.830562243389859	0.202850830908581	0.29317001343052	0.254828619251011	0.572852204147769	0.0441352182349839	0.747040349916352	0.373166251899059	0.304952981580068	0.223309740486795	0.569643311165027	0.284138740159563	0.0186625294177118	0.0372475530290726	0.280550215107222
]Psilocybin[	0.0466686401284275	0.0914748889623107	0.0158755795556416	0.0268825661501246	0.0409075316546665	0.025883224753974	0.0217578346674514	0.0358517318860576	0.0433901754062025	0.0413458064422492	0.751586033282452	0.0820602126720513	0.866763942520229	0.247389101273807	0.979028110212286	0.896753247693533	0.0825369233953714	0.115593538938491	0.0281637124419918
]15-Methoxyisodauc-3-ene-1beta,5alpha-diol[	0.568854454041391	0.0275260698015414	0.0677608501901541	0.0364351404477463	0.821537105421924	0.0549438825488826	0.0178546283673844	0.0744628542316104	0.01744881073212	0.00198404324777002	0.742502468880452	0.0356175369578988	0.605561571592542	0.397417480638449	0.440842163406322	0.478164012817028	0.0128602985333672	0.0185552963997728	0.0475005540710365
]6-Methyl-2-pyridinecarboxylic acid[	0.0409476066919829	0.0378796333055078	0.00134307868238359	0.00171391786643471	0.195968015659781	0.00143116469965632	0.0119515257468095	0.00179229568141537	0.00961424074736228	0.00743441908253395	0.341207146523298	0.00891987956219942	0.617106012488401	0.192189145631877	0.525010320108092	0.338789908071246	0.0349520067895179	0.0954018996838313	0.00166479394589203
]6-chloro-3-[4-(2-hydroxyethyl)piperazinyl...	0.0430275228280697	0.0405331832922498	0.00523375330132758	0.079440170866993	0.0546179451245528	0.00731805623560677	0.00556329454569671	0.0136919276381569	0.0144261787573621	0.424559233620103	0.0608129841304752	0.0908019710003387	0.509372661423599	0.0704877485930664	0.0520691641173876	0.418086841611303	0.811821451310593	0.824331718268355	0.0868201886137769
]n-isopropyl-n-methylacetamide[	0.382889260322922	0.0318191601735389	0.000476822395363286	0.00399058922034046	0.719507493568359	0.0732626445421305	0.0457340437085834	0.0913874414884499	0.240933501559386	0.0179327341310354	0.662303297443048	0.102992143345042	0.20390089517172	0.50196176160645	0.812788200985298	0.16123235767559	0.0179327341310354	0.05650886192808	0.102183998466399
]DTXSID50875725[	0.053795321780497	0.197107351824445	6.3281245732405e-05	0.013026800791313	0.132073487469232	0.00773542526588678	0.0338040348941573	0.00910189961201957	0.0502842429695283	0.72881442702398	0.614874739053709	0.0289981865623314	0.628735118170624	0.593894183392396	0.578758303019839	0.140544177373676	0.140544177373676	0.89239533859466	0.00860618352514653
]2-amino-4-oxo-4-phenylbutanoic acid[	0.411321783406709	0.0866236194160783	0.278984459737083	0.0305500693361398	0.839607278422788	0.168738364957325	0.129064108179833	0.18188931113211	0.00853374291752718	0.00186274109994744	0.585406776726911	0.00557493210424154	0.590304516433034	0.135425162530426	0.958069089574839	0.542148135201078	0.00358797041175674	0.0102413219598581	0.00340587425384697
]2-(5-Methoxy-5-methyltetrahydro-2-furanyl...	0.00106595019016575	0.0265255859192273	0.0134241253978913	0.00676791434460933	0.0132776174028946	0.0521009723571453	0.0161192722202346	0.0450536580674803	0.0300717927261787	0.0209906963682178	0.213028601150875	0.0472077760857759	0.672062358729336	0.152876828019268	0.417016875377674	0.333072306633608	0.113033866214368	0.440621443340853	0.00183813604520577
]Hyrtioerectine B[	0.000228520646948338	0.0391895016374151	0.00780113863100818	0.00421790089641205	0.000229110521392739	0.00238565817834635	0.000416639483519887	0.00356503472681879	0.00258126124048275	0.130912854298991	0.051407221941536	0.0233615850790418	0.571458202378374	0.0747959830864051	0.156066445039239	0.268846554622893	0.263863014613523	0.624849481502157	0.00252487870803031
]8-(2,3-Dihydroxy-3-methylbutyl)-5,7-dimet...	0.231506214914383	0.018723781900519	0.000819764027255587	0.0358108765904492	0.659399483212781	0.0117968184959416	0.0421455789757981	0.0158173196457625	0.0129336066741599	0.0969364852227237	0.938219377223827	0.00848459489757802	0.124447337462805	0.205158520307561	0.916241013939222	0.200065558778689	0.113033866214368	0.364839380841476	0.00427602501248092
]oscr#17[	0.156115894262449	0.0391895016374151	0.0919523585057291	0.0540240942050918	0.465721120675806	0.0578998920888685	0.0262884257274745	0.0732626445421305	0.0160500475982943	0.000705890586909952	0.797442310970931	0.0448455820189526	0.824331718268355	0.171786735162236	0.457101375667966	0.527609768861268	0.0349520067895179	0.0453965555280507	0.0187124881269289
]Hyperibone J[	0.302580477862267	0.00804237602790825	0.00178383863387443	0.000152588942150533	0.510076909669525	0.000335146549478971	0.00199765264454932	0.000246781949599262	0.000456511803143878	0.00454744508895288	0.954800702405437	0.00044088728569891	0.828431926634321	0.403642602486141	0.639176063218829	0.474389415103153	0.000281484017290001	0.0179031224592978	0.00299763394393393
]Pro Val Ile[	0.610851572518729	0.261373674079377	0.0944210375347869	0.453867369239723	0.723865304157021	0.49468360238228	0.535128687054931	0.502771914818603	0.850233839745724	0.672291046599723	0.843928315715662	0.745978255373991	0.0281615460981604	0.760197410567549	0.147639002154295	0.338789908071246	0.321804395868615	0.676052114315776	0.388553046770319
](R)-(-)-alpha-Phellandrene[	0.152585306068477	0.137427324275729	0.104767513929187	0.176558873049128	0.907973237690153	0.377690622417628	0.168562911310808	0.311162384653559	0.15661074774613	0.00941397730678362	0.886187209268341	0.167183077195483	0.509372661423599	0.23275560389799	0.473654317622431	0.278984459737083	0.157650464737821	0.61324834764271	0.0368828674050325
]Ala-Phe[	0.0231733456081946	0.0353592411039152	0.115887838148784	0.0658390586316677	0.115957389008158	0.0324688835555071	0.00205204311557772	0.0476072914240218	2.27809836417237e-06	0.0994991119375397	0.192217265121314	0.00212910595462867	0.48475940254934	0.00183565080952608	0.0772076994890889	0.0871536362605108	0.221574125001243	0.790705836791397	0.000107390201096624
](S)-11,12,13-Trinor-7-calamenone[	0.576398374470638	0.0690529066503311	0.0620591741892262	0.391367089907925	0.399163834295621	0.14630693446065	0.132217729657502	0.154215239154166	0.200071308753038	0.212801426216213	0.275347377564955	0.144595808467393	0.230211408817412	0.451645626894029	0.916241013939222	0.896753247693533	0.110229403917702	0.367843314083226	0.431176068765026
]CMPF[	0.37526996897098	0.00421937083597901	0.0525430830862761	0.00742536924480275	0.0503350134246392	0.00689430304443484	0.000163430671492382	0.00515023114836466	0.00132654932634524	0.136023537654735	0.639587610768165	0.00309264872591086	0.221999448549315	0.255982608415257	0.614757643880142	0.88786930283189	0.0104916533072883	0.163196829456263	0.0237056649295653
]1-acetylpyrrolidine-2-carboxylic acid[	0.0980214402484665	0.0419112019702026	0.00153448118982391	4.46992139793156e-05	0.0502765502729545	5.75452715620983e-05	6.85852446771218e-05	5.02693219965877e-05	0.000642383260718304	0.230573463621845	0.46632027566071	0.000358174474257567	0.364839380841476	0.317249368579901	0.246574512345716	0.1878344201063	0.0218145921437429	0.329865656427307	0.00237313852057985
]N6-Benzyl-9H-purine-2,6-diamine[	0.321917285076687	0.01247009410633	0.0556544365103115	0.00143397282462177	0.266027845499073	0.00706037982323804	0.00178642923424599	0.0103080761801433	0.00306158664595513	0.0432450153979813	0.536000207649661	0.0107660138069714	0.716178945997455	0.196100702324094	0.192640901522382	0.347103635876335	0.0418537157045491	0.0427152330112293	0.0150916253888744
]kampanol A[	0.513661700544063	0.140741734388837	0.520407514448741	0.357433575842719	0.480393226663298	0.856975016339781	0.323319742294146	0.945525916827058	0.643742238574275	0.254066880609611	0.0130292910692695	0.609677459747731	0.644368364647169	0.928054318697964	0.252394368423611	0.4576879050752	0.0263144998706664	0.268477770938687	0.734010201178414
]Damascenine[	0.0389441476625829	0.0353592411039152	0.047063140467273	0.0148230366375821	0.465721120675806	0.0154463216648819	0.105686184268188	0.0194775747625617	0.00378839118665564	0.00269058940256062	0.0911131627621713	0.0182166107032953	0.477833995485699	0.040835840930757	0.28908183160208	0.374254129727988	0.172303862892633	0.0954018996838313	0.0014545926463474
]1,2,3,3',4,4',5,5',6,6'-Decahydro[2,3'-bi...	0.0616974308384952	0.00850203498679614	0.0314932282058384	0.0410378796654749	0.0423698565840027	0.00255643416546025	0.000756557762133347	0.00430964123580391	0.00291358370960815	0.113033866214368	0.237783693115904	0.00709181396156611	0.956860219388296	0.0550464390975935	0.139525703932758	0.1878344201063	0.284138740159563	0.563991671073526	0.0049047979558825
]Menthol-glucoronide[	0.576398374470638	0.0631868477646012	0.0738355344954811	0.013026800791313	0.750175247927514	0.0305590056292135	0.0154631331154129	0.0387445855931414	0.0217866821318262	0.000882106992984522	0.496854730309843	0.0174524466821793	0.978423102046643	0.334848749587333	0.644187678721338	0.896753247693533	0.00269058940256062	0.00299455916187696	0.0475005540710365
]Pilosin[	0.275264684410006	0.0576946162222767	0.0361665149722454	0.00994771479427348	0.0592305806655418	0.016972100329812	0.00225297170348737	0.0253397338362258	0.01744881073212	0.0413458064422492	0.751586033282452	0.0403877185015009	0.704201930804693	0.262581265377096	0.673033655094188	0.753465069474783	0.0201910380465231	0.0291936845294369	0.0731858395316773
]Amphorogynine D[	0.361537374839624	0.437310783143204	0.39272049088162	0.186473269209175	0.187317868093064	0.109295312855364	0.414190548306497	0.0942157685636362	0.281330488074561	0.00708152408658291	0.325512384654765	0.114759497131404	0.841256404464266	0.883319227970615	0.65375264356054	0.72881442702398	0.0186625294177118	0.00913234822864473	0.52686695802989
]Quinoline[	0.0214593561202423	0.0525626317324068	0.0620591741892262	0.140415073764359	0.0546179451245528	0.266125288079854	0.252427873810924	0.320673770807213	0.162125540718849	0.0326158632940219	0.102287064870915	0.2721783048482	0.437313601294723	0.135425162530426	0.229619959018171	0.485086609145468	0.72881442702398	0.527301355317661	0.0286905202818881
]Gymnodimine[	0.346701599865713	0.0194898207226251	0.0140071223296001	0.0924421151446011	0.794591402949348	0.0203733788456564	0.0127639054098923	0.0222602665757061	0.0063298876841329	0.183868822026193	0.86266746914674	0.0067292937693213	0.31313059088185	0.0770202052261286	0.979028110212286	0.226045422207982	0.0919523585057291	0.582735519566473	0.00654953866002916
]syringaresinol[	0.622512991186241	0.00979149352542485	0.0064157065211754	0.0708514912234124	0.98616929334348	0.000780015135880996	0.0939349813867574	0.000715589577984233	0.0240137049948181	0.172303862892633	0.25080942937544	0.0343363804082149	0.148607619802569	0.617892903115124	0.499020546027851	0.310760627102335	0.235158319266344	0.392362540089142	0.0786631905636321
]5-Methylpyrazine-2-carboxylic Acid[	0.204929361353156	0.0594846571783341	0.0293363374813764	0.00660002672885485	0.253279318432611	0.0521009723571453	0.0457340437085834	0.0559165289503571	0.13093188387807	0.0244365114245058	0.995243442728781	0.183481318207546	0.620973084927008	0.524299496378892	0.741965482071813	0.617367408970642	0.0179327341310354	0.0114538334809553	0.133518685350693
]n-Decanohydroxamic acid[	0.546478411562179	0.0255531844271835	0.03040021888817	0.00317762528584331	0.243078745390038	0.00985315874100379	0.00186590703170131	0.0133605730688022	0.00774056448539251	0.137281623672781	0.848606137401426	0.0228944436759648	0.811685244561559	0.751571727015085	0.448934674831147	0.321804395868615	0.00708152408658291	0.0609268639004861	0.0388471750889396
]16-Oxo-palmitate[	0.000739027117239832	0.00349970423660473	0.0064157065211754	0.00214506498225431	0.0129764882139014	0.00773542526588678	0.00218429911711526	0.00549135689073199	0.00400885935015483	0.0263144998706664	0.093820932770226	0.0119159396971733	0.918126984873784	0.0684026897866903	0.203039331004355	0.183868822026193	0.150648115287631	0.556567186173405	0.000331130018925929
]Virenamide A[	0.603125501689323	0.0631868477646012	0.0158755795556416	0.00195064361570219	0.601184825691558	0.00582385783069639	0.00698485658809345	0.00617223353296215	0.00188269887765946	0.00941397730678362	0.334878440873295	0.000222694721115468	0.590304516433034	0.183847186821938	0.843596048474444	0.811821451310593	0.000516883524295908	0.0136256615755206	0.00439629390014651
]SCHEMBL714056[	0.587792050746621	0.00571023306050167	0.0677608501901541	0.0648685345219262	0.967734730995553	0.0158173196457625	0.0578720324789042	0.0124040473935354	0.00649406556449317	0.00224590060105134	0.843928315715662	0.00341925791092534	0.965482794319248	0.23275560389799	0.597168071771976	0.602002683881979	0.0244365114245058	0.0778524582227229	0.0136286235109431
]Galaxolidone[	0.283012940739586	0.0378796333055078	0.150648115287631	0.032810056403715	0.274461932376858	0.0217764080592957	0.00205204311557772	0.0305590056292135	0.00170617971081133	0.0349520067895179	0.774426787659458	0.00572937935019713	0.65223820101316	0.0992324782623737	0.663368395360959	0.513250596736467	0.0201910380465231	0.0665573608922707	0.0101606847745139
](Z)-myristoleoylcarnitine[	0.904618542111327	0.227808616056403	0.0293363374813764	0.113959832057027	0.350455460066268	0.323881286896039	0.295839157671621	0.384741522897071	0.476784522710102	0.0780987414167251	0.134379615213003	0.299958180429476	0.168222442293073	0.390895129115788	0.264286810692725	0.506139539990438	0.0103135155496776	0.0336132774006908	0.375914735111389
]3-Oxo-tirucalla-7,24-dien-21-al[	0.150840400036725	0.0146050234156951	0.0848227441774161	0.0254182390058806	0.325917937145082	0.00711619170070499	0.00715913484425412	0.0103805906538956	4.75192315629869e-05	0.00780113863100818	0.425902348841279	0.00321780405341032	0.883839229832189	0.0192212778922698	0.301983009781835	0.506139539990438	0.0400017929595606	0.0811594729833769	0.00140557676702935
]3-Hydroxytetradecanedioic acid[	0.335085129558661	0.124704521900026	0.121745762952543	0.0013103370584262	0.437054817886815	0.00582385783069639	0.00438292342593671	0.00691877853640244	0.000810541591409919	0.016539722195378	0.91452728812942	0.00162334762490968	0.376936743701914	0.175746846156269	0.61581000887656	0.602002683881979	0.00153448118982391	0.00755749601638067	0.00545934385970881
]HMDB12167[	0.411321783406709	0.00665487693581301	0.00186274109994744	0.000821708765876394	0.613485322573218	0.000308462407381693	0.0045031582257633	0.000308462407381693	0.00154336463891358	0.0044672086977382	0.985730928804414	0.000974684644920121	0.969795482811562	0.562502356311369	0.5338078692232	0.405298347282759	0.00143618263507861	0.0200782157689292	0.00800059823255972
]Cantharidin imide[	0.510072637611894	0.0462565103448447	0.0158755795556416	0.0026602724971454	0.776745910027731	0.00635254277817987	0.0189633586610714	0.00533089335825032	0.0209419019471255	0.00674207700717977	0.610629699491335	0.0078633817969842	0.935325344561263	0.830081224186641	0.937135787495765	0.506139539990438	0.000404350840545575	0.00913234822864473	0.0215372080234646
]2,6-Dihydroxybenzoate[	0.150840400036725	0.00370420980072805	0.0003716802364786	0.00551546925337432	0.146027357176718	0.00255643416546025	0.00381977031939229	0.00404875548048045	0.0126501865597992	0.0969364852227237	0.568834850271933	0.0143167103259518	0.25128697579495	0.247389101273807	0.551598578245257	0.338789908071246	0.107474079399301	0.253699999234198	0.0111435406717004
]cis-dihydropyrenophorin[	0.434181142954158	0.0128310513319991	0.0413458064422492	0.00611616759408884	0.506596361650602	0.00549135689073199	0.00789111612638549	0.00773542526588678	0.00300183881519844	0.0361665149722454	0.928735655828719	0.0039676086758893	0.991368455717323	0.365390727915927	0.895397519804326	0.444284641052144	0.0064157065211754	0.0208750291704107	0.0106431794581021
]9,10,18-Trihydroxystearate[	0.467934236215218	0.0112305848364103	0.0146097319549812	0.0254182390058806	0.875965469869908	0.0242790473719339	0.0544264913434827	0.0299417838665699	0.0235548879346559	0.00780113863100818	0.843928315715662	0.0219817606537036	0.477833995485699	0.617892903115124	0.947598421937851	0.431083247239221	0.00985565039092196	0.0286740706588569	0.0232927439561634
]cordysinin A|cyclo(L-leucine-L-5-hydroxyp...	0.18634630324099	0.0353592411039152	0.0533504356779435	0.00221325677647455	0.228265832008092	0.00458384838643644	0.00108988898264784	0.00292767028518925	0.00149199558483115	0.0209906963682178	0.797442310970931	0.00527601602894534	0.386151919634967	0.107552019545543	0.516279285328144	0.811821451310593	0.00238695266930078	0.0665573608922707	0.00689089194205117
]Buprenorphine[	0.266020774198464	0.0171599325950775	0.0238576461278064	0.0372218778749824	0.191262665254282	0.000873537752852815	0.00105692807035784	0.00152597301756296	0.000999937712380383	0.0705163209400368	0.595590639289386	0.0066756343794161	0.744858488137933	0.131796524213915	0.266943945292538	0.35887251829176	0.109941147208045	0.249719590058995	0.0157490950913992
]Pentoxifylline[	0.182372315135057	0.0462565103448447	0.0533504356779435	0.00580962428134635	0.115957389008158	0.0199215821211194	0.00426527773714103	0.0281470112031421	0.00435877930433848	0.0226632048441846	0.788216226761187	0.0337090461941714	0.866763942520229	0.160263725418602	0.61581000887656	0.888197653985307	0.0123152031982463	0.022115783208712	0.0179607531005572
]Histidylleucine[	0.411321783406709	0.115714432041218	0.00400825239020941	0.0109022264388761	0.64256055888981	0.100058168132963	0.188002344159575	0.133139055864566	0.219898126915526	0.273887048419149	0.649239070718864	0.320364438136757	0.11274257082464	0.465756590691344	0.692507490030356	0.235158319266344	0.060239302504316	0.0929131156290988	0.145285839367641
]N-[4-((1E)-3-oxo-3-phenylprop-1-enyl)phen...	0.956571693773703	0.0275260698015414	0.176103738091593	0.0370675906197946	0.866851319540028	0.260439330959359	0.0681746494600355	0.238447897614315	0.0873682051295623	0.0677608501901541	0.196722583440872	0.0706459697692481	0.708253861192428	0.214110999049255	0.61581000887656	0.602002683881979	0.0103135155496776	0.0319002694592765	0.104919708848203
]N-Methylphenylalanine[	0.0869001339364388	0.0796964365766133	0.0244365114245058	0.0708514912234124	0.0971279608183508	0.00312896020915332	0.00808307219955751	0.00334126823056202	0.0201226441140065	0.137281623672781	0.544358418037132	0.0156507884064383	0.700157444246762	0.0586466583842606	0.578758303019839	0.464464211225739	0.278984459737083	0.578966179424459	0.0111435406717004
]Bu 2867TF[	0.120218460380562	0.0134024872546945	0.000341220763965033	0.00274140602171613	0.0555184743431683	0.00292767028518925	0.00542082417294765	0.00356503472681879	0.019328392730356	0.221574125001243	0.952459193888503	0.0103325560179903	0.601732624323557	0.562502356311369	0.947598421937851	0.333072306633608	0.0780987414167251	0.281184716547015	0.0114005637020467
]4-METHOXYINDOLINE-2,3-DIONE[	0.00201101651939783	0.00571023306050167	0.00198404324777002	0.014510968850018	0.0129764882139014	0.00166451922533173	0.00112894737687119	0.00292767028518925	0.00117005130317516	0.1247504235984	0.073700268037789	0.00331729870407438	0.828556382196993	0.0568255121131023	0.143543338496929	0.0349520067895179	0.386511349907985	0.931022958932973	0.000154862212834672
]Gly-Leu[	0.101942909863037	0.271491931644677	0.0717684158405381	0.258502060227045	0.451273592568735	0.184144852686335	0.122913241606833	0.222743308105545	0.243345696210989	0.115887838148784	0.91452728812942	0.216776494046442	0.495237246630298	0.625975218691994	0.68274712519714	0.157650464737821	0.176103738091593	0.470956993536858	0.0523305775680973
]His Ile Asn[	0.591610372571314	0.077478805565999	0.0226632048441846	0.180481832908557	0.917144820616766	0.0569018346843659	0.991304186461758	0.0589107932448791	0.26318382856675	0.107474079399301	0.881475522443219	0.0785056408682931	0.411313493793236	0.658697807642626	0.772115155394559	0.411666430497963	0.398982926641289	0.133759782057209	0.24744306885891
](+)-Neomethynolide[	0.00757724604589427	0.00294010350457996	0.0064157065211754	0.0168070280786572	0.0394834540421583	0.0886201892660059	0.0164553677211052	0.0942157685636362	0.185478794080691	0.0871536362605108	0.338034347285062	0.155613510497639	0.373892027992492	0.642259409589194	0.417016875377674	0.134071286197255	0.39272049088162	0.624849481502157	0.0482815231580123
]Caiophoraenin[	0.887371306300432	0.173041993816142	0.520407514448741	0.155992206513953	0.105527190760636	0.173049450357436	0.0990368403141941	0.246553640926152	0.0588643495033039	0.36221349614195	0.843928315715662	0.214444571790112	0.736817748462178	0.593894183392396	0.560589712687966	0.9138955872505	0.212801426216213	0.0735959934741317	0.205798536236532
]8-isobutyryloxy-6-peroxy-7(9)-dehydro-6,7...	0.288250546113952	0.0462565103448447	0.0441352182349839	0.00711387995192925	0.409318975116756	0.00985315874100379	0.000785550902963728	0.0147247011160583	0.000841789481025312	0.0413458064422492	0.928735655828719	0.00914404513541234	0.956860219388296	0.152876828019268	0.702313416345493	0.492057050205944	0.00400825239020941	0.0425451012344613	0.0114005637020467
]Taurolithocholic acid[	0.0402713770803111	0.151010951528435	0.000180516794679786	0.00188911395544045	0.255870163380972	0.00283102227712106	0.0217578346674514	0.00214691930465727	0.01744881073212	0.418086841611303	0.31629941703845	0.0100856229060402	0.799082263778081	0.539437757799911	0.884998966223352	0.050133557803774	0.0780987414167251	0.778181614718074	0.00202586760115575
]9,10-Dihydroxystearate[	0.0300132368261068	0.018723781900519	0.0218145921437429	0.016124046673514	0.223458076159104	0.186418697270024	0.0842972676685085	0.18188931113211	0.283982849427056	0.000654030236164838	0.577095920427652	0.226265660068151	0.794891424768872	0.856627785748606	0.393883769725387	0.492057050205944	0.0895300319918801	0.11274257082464	0.0917443375208158
]17beta-Hydroxy-4,17-dimethyl-4-azaandrost...	0.553893868906203	0.00311795694568007	0.00743441908253395	0.122862925115042	0.454864187809527	0.0732626445421305	0.143671497395664	0.0756772498770659	0.13093188387807	0.107474079399301	0.756139385358648	0.0728304640109478	0.195582315068133	0.666972842408099	0.482038979759261	0.299942128492374	0.338789908071246	0.545510584022994	0.0630698161284404
]Amidephrine[	0.0437286116169175	0.0398421982082486	0.00407979750774912	0.0110979381064329	0.155809293677216	0.00670125331454008	0.00178249336957226	0.00983066604274274	0.00678755648284657	0.0308986767949866	0.701191819985628	0.0127355494603916	0.785908598130123	0.155224454021274	0.731226478586136	0.272406977467231	0.0277442428104013	0.202484389650926	0.0030873635215336
]11-Hydroxyjasmonic acid[	0.255238270418677	0.134166726877367	0.1247504235984	0.00047378776257867	0.288229635646581	0.0124040473935354	0.00105194249976903	0.0143739073064855	0.00389737228514919	0.0337686229602348	0.820615343081031	0.00746969016669974	0.261024682378338	0.437752685967885	0.762029006601694	0.478164012817028	0.000286465682391768	0.0070259033328619	0.0136286235109431
]3,4-Dihydroxybenzylamine[	0.0165560197467065	0.0122788908332474	0.0140071223296001	0.00729205536724509	0.00247541280431474	0.00599602781494535	0.00112894737687119	0.00839666563139918	0.0160500475982943	0.060239302504316	0.230175948727097	0.0206656343738179	0.961171002543543	0.242449233112044	0.113540185946001	0.172303862892633	0.273887048419149	0.398626551259906	0.00671849016891746
](3S)-3-hydroxy-5-(4-hydroxy-3-methoxyphen...	0.222417437712696	0.00601237275313848	0.00101846954957363	0.000918405326783889	0.630037047076046	0.00959749791784104	0.0205237917120666	0.00959749791784104	0.0170905664539629	0.0172252866160947	0.985730928804414	0.00766453007280021	0.552870895977177	0.901180849582757	0.905812062854314	0.140544177373676	0.00285370590345702	0.0483884688819303	0.00477346881750762
]13,14-dihydroxy-11-mulinen-20-oic acid[	0.0466686401284275	0.0146050234156951	0.010787984601949	0.0268825661501246	0.0305344472632925	0.00100243293309155	0.000600444065021133	0.00185910977911297	0.00188269887765946	0.380355801188657	0.36059679880943	0.00131218234742647	0.987052963983893	0.187987860543882	0.301983009781835	0.0235370164742807	0.344563031337499	0.909540098038984	0.0014545926463474
]Fingolimod[	0.0972020082448384	0.0266596625833757	0.00454432169702557	0.0922568195118365	0.538189679147705	0.0519560360020113	0.173710565330541	0.0662966123480815	0.0666737320457684	0.0236178531121822	0.775100278604301	0.0469160470729517	0.168567937214644	0.551789319185608	0.994717539720861	0.167036224124321	0.265135837149512	0.327570511504383	0.0165728887143053
]Colnelenic acid[	0.634259146623962	0.0202798994211282	0.0994991119375397	0.0610909149791612	0.541235337361125	0.0476072914240218	0.0519437271992342	0.0652510401001265	0.00812948885663634	0.0272939727097306	0.644905312880101	0.0133758231102825	0.712313140239475	0.132106320323002	0.87461797742486	0.931073583667659	0.0550150297781375	0.0360046895746104	0.0266275464635171
]12-Hydroxy-12-octadecanoylcarnitine[	0.859345991292874	0.0475870668164744	0.214615892343745	0.0335343459525261	0.701948357287589	0.298370622385792	0.0857897379027905	0.274425927160962	0.102494188598257	0.00532542608558595	0.202097013230091	0.128776996418531	0.948204074500013	0.954967794771117	0.610863322648149	0.849743709157138	0.000160644516316477	0.00356966512671164	0.153782910835046
]11-Oxohexadecanoic acid[	0.07779995090947	0.000716401259459154	0.00674207700717977	0.0403549333389166	0.0528493618033896	0.0136919276381569	0.0164553677211052	0.0190412669494002	0.00683259098581024	0.0244365114245058	0.341207146523298	0.00870008300386838	0.624849481502157	0.0184422572213285	0.135585567500656	0.680273694985841	0.398982926641289	0.44394197686912	0.00590724344564975
](E,E)-Terrestribisamide[	0.500015923434867	0.0152707930086269	0.0341476697062941	0.0165192300011217	0.466268289790273	0.0157469500565708	0.00708265082312853	0.0181505055704116	0.000930825381606715	0.0965168429088934	0.6752937744142	0.000386182917098132	0.991238655375191	0.093711934094642	0.768774326279211	0.281844822429378	0.021934163399806	0.178523610393837	0.0010503726579989
]PGB1[	0.485280260944728	0.0433240809967756	0.0441352182349839	0.0124675980458937	0.710816238121982	0.0402552936187135	0.0743275054318424	0.046744387320774	0.0107999875408429	0.00339156174521671	0.500736746307048	0.0030260313891759	0.956860219388296	0.47289262399581	1	0.405298347282759	0.00610204667907688	0.0125027953394807	0.00451926141374681
]O-Arachidonoyl Ethanolamine[	0.626419075574764	0.109978466530215	0.183868822026193	0.60786096360103	0.94471407242847	0.0599346299644781	0.653774569588081	0.062021475926048	0.0365884046874023	0.720651308237203	0.769844108743472	0.0206656343738179	0.909540098038984	0.334848749587333	0.812788200985298	0.602002683881979	0.648542066972341	0.89239533859466	0.0679906747999732
]Tuberatolide A[	0.497281500450568	0.006769552931708	0.00636382440432692	0.00333443421167789	0.450933380289251	0.00927962778629965	0.0139739247069368	0.0120169759683604	0.0017722217129732	0.0432450153979813	0.59349198334587	0.00134374087869227	0.845385610878703	0.204804490161496	0.905743017817049	0.757422544848359	0.0059006861947557	0.0320301497507465	0.00506309147329986
]indol-2-one[	0.12321936925606	0.0172618557059505	0.00101846954957363	0.0370675906197946	0.693534460898733	0.021300701229976	0.0691733841038387	0.0324688835555071	0.0118290504910572	0.00708152408658291	0.881475522443219	0.0124840536311521	0.464128852587062	0.294640883443163	0.989513250552799	0.356275041512577	0.0374126481301493	0.135357078732962	0.00590724344564975
]4-Methylphthalic anhydride[	0.184352273581987	0.0419112019702026	0.0517234422492354	0.0962365337892637	0.0158883585799221	0.0287358807461131	0.0309538050836342	0.0394945036721561	0.0544493512314332	0.268846554622893	0.210647808146424	0.100188716875673	0.753288841707529	0.0992324782623737	0.173878879905871	0.786679249125857	0.602002683881979	0.594104016600236	0.0593252354876173
]bhas#26[	0.207065261265889	0.319919886251191	0.150648115287631	0.0139022423385	0.142448932600347	0.0190412669494002	0.0106883207945645	0.025883224753974	0.00368187436169309	0.147227133862893	0.928735655828719	0.0067292937693213	0.401778482013283	0.116349833270952	0.905812062854314	0.556861281085539	0.0293363374813764	0.0868940417133648	0.00560551871788562
]Himbacine[	0.404909401798326	0.00277053272344396	0.00358797041175674	0.0124675980458937	0.233138479226493	0.00185910977911297	0.00698485658809345	0.00127426168834366	0.00200841143088182	0.137281623672781	0.905068252255798	0.00020152552593089	0.875295139611121	0.247389101273807	0.597168071771976	0.226045422207982	0.0738355344954811	0.437313601294723	0.0017210288710654
]3,4-Dimethoxymethylbenzoate[	0.236137081822397	0.232427719903941	0.0639190718268201	0.0193761990117809	0.0341573795696917	0.016580122159545	0.00225297170348737	0.0208330550695177	0.00347606877618167	0.212801426216213	0.724431618959455	0.0113683310432782	0.261024682378338	0.088862841149747	0.802573635243103	0.948280150054711	0.0283010872421088	0.181563080772977	0.0179607531005572
]3-[4-methyl-5-(4-methyl-5-oxo-3-vinyl-1,5...	0.768358777783764	0.0559446044472729	0.0226632048441846	0.0168070280786572	0.981559695855439	0.0458932076616521	0.0681746494600355	0.0442256440441917	0.0570678345620181	0.0374126481301493	0.145218696586598	0.0258082485536475	0.92242366797406	0.3529938419546	0.63467476088822	0.258936452562499	0.00153448118982391	0.00792927988755743	0.154109972652995
](R)-4-((8S,9S,10R,13R,14S,17R)-10,13-dime...	0.229012660541258	0.0937938378904355	0.0194563506080514	0.00304907438429414	0.364249576537317	0.0128285905809578	0.0180737189336964	0.0128285905809578	0.00734135920583512	0.0357702605023893	0.568000763916534	0.000956419479064996	0.887288891495867	0.290914179079414	0.910365771764848	0.298898469235969	0.0115118709008397	0.0717203306805285	0.00130861040690378
]3-Hydroxy-2-methyl-4-pyrone sulfate[	0.0828680498523846	0.000730554708158859	0.000162882569653799	0.00319362181175631	0.352506189576947	0.00213089591995486	0.0124678316673434	0.00135654733051149	0.000318174006313621	0.015890218118078	0.666381970784973	7.62007414898402e-05	0.856135275464033	0.168877390287435	0.475350306210615	0.218745807677766	0.0275260698015414	0.391377953768037	0.000147735678174055
](2-Hydroxy-2-oxido-1,3,2-dioxaphospholan-...	0.546478411562179	0.16923019365929	0.0697436755737559	0.60786096360103	0.80803897007879	0.0899962209480734	0.710256868198226	0.120809069871481	0.0329139369145013	0.485086609145468	0.86266746914674	0.0119159396971733	0.875295139611121	0.119390709779347	0.702313416345493	0.556861281085539	0.704410381816771	0.952550556691842	0.0175937871246949
]3-O-acetylaleuritolic acid[	0.285624538771243	0.032967816957268	0.104767513929187	0.0168070280786572	0.347332831367964	0.0305590056292135	0.0122176710918835	0.0387445855931414	0.00895375051830971	0.00743441908253395	0.815968975065946	0.0456229314435426	0.89239533859466	0.390895129115788	0.551598578245257	0.506139539990438	0.0146097319549812	0.0174731145349929	0.0276443256289189
]Myristoleic acid[	0.0156266085376495	0.000400837774312324	0.00831542258089168	0.00288036223844568	0.0120246010601774	0.0151693854695245	0.00216059319685424	0.0134387209230387	0.00232766925272854	0.0161072149007659	0.227313306372222	0.0135964916887807	0.883754262939431	0.0801957616814062	0.168968163449371	0.430736187408534	0.0954018996838313	0.3100205844482	0.0014371171948182
]Ieodomycin C[	0.157901643371896	0.0210945139895813	0.0030247187950434	0.00308618578673858	0.389144912743953	0.00122519706413748	0.0145181806743153	0.00192793367548783	0.000169774592104766	0.03040021888817	0.737972523187116	0.000125735589895148	0.875295139611121	0.179766920691037	0.644187678721338	0.157650464737821	0.0293363374813764	0.122940102748555	0.000162883268118641
]LPC(15:0)[	0.103274335031359	0.00771991247760972	0.0025350946044318	0.00580962428134635	0.049439995798052	0.0358517318860576	0.00616337773726228	0.0434090709944601	0.0635374652558589	0.0253621763206078	0.990487035615043	0.0289981865623314	0.620973084927008	0.340836760786766	0.424882579194226	0.4576879050752	0.0994991119375397	0.193537723080389	0.0187124881269289
]7alpha-Hydroxy-3-oxochol-4-en-24-oic acid[	0.293545750445317	0.0146050234156951	0.0017475350604701	0.000628170605920797	0.564894376228201	0.000455338682907591	0.0164553677211052	0.000340857238353642	0.00207377478037918	0.00780113863100818	0.876767558844016	0.000311844755934487	0.913832424633704	0.346885201530142	0.947598421937851	0.549483143403693	0.00358797041175674	0.0257030961450564	0.00237313852057985
]Lys Thr His[	0.270171363125497	0.0405331832922498	0.000705890586909952	0.0311036052626061	0.736986047802084	0.00166451922533173	0.014213433593194	0.00334126823056202	0.00527101718200873	0.230573463621845	0.742502468880452	0.00445535250529128	0.389250537141981	0.359162437301285	0.989513250552799	0.102109322085997	0.060239302504316	0.417735768107188	0.00706679423054957
]Homostachydrine[	0.0905014798612109	0.124704521900026	0.00379343266915977	0.000679170495221371	0.0631222220946679	0.000885515489871036	0.00105194249976903	0.000685055236703924	0.0157144052930831	0.191855631425543	0.971465911220906	0.0124840536311521	0.628735118170624	0.794956597411934	1	0.350391479107202	0.0134241253978913	0.177682587938228	0.0211147186441019
]3,16-dihydroxypalmitic acid[	0.298898469235969	0.331320546336141	0.1247504235984	0.0035654895382411	0.392469338079244	0.0190412669494002	0.0157885468421342	0.016580122159545	0.0240137049948181	0.130912854298991	0.702034383004078	0.0238360247525122	0.502281595188111	0.830081224186641	0.741965482071813	0.374254129727988	0.00400825239020941	0.0391722065426494	0.0314382331151235
]L-Homotyrosine[	0.900302695702523	0.0179812900905869	0.0994991119375397	0.0124675980458937	0.930920242672328	0.0484820142240048	0.0414540004768169	0.037276985034473	0.0226575035574053	0.00496738593748214	0.280990748252224	0.0100856229060402	0.617106012488401	0.847761526425765	0.853914961229655	0.795039302337628	0.000286465682391768	0.00636382440432692	0.0584152297787619
](S)-7-(2-(2-(hydroxymethyl)pyrrolidin-1-y...	0.00718021645435352	0.0266596625833757	0.0172472895631159	0.0108902692368571	0.0142747924087394	0.00845010319869477	0.00347071013642819	0.0115967630380671	0.00159467056576013	0.0942081011007907	0.425995711635647	0.00210592318743008	0.346334776933819	0.0213936861804758	0.575905419902061	0.485280260944728	0.110115731805449	0.417436130320818	0.000424825889124847
]p-Lactophenetide[	0.0905014798612109	0.0447723431264309	0.0314932282058384	0.00483189011837881	0.159031023764042	0.00222424069903226	0.00057721193274074	0.00273696826862047	0.000161484072126239	0.0717684158405381	0.232694573472626	0.0130731984010843	0.995684171775622	0.113363370047952	0.218736886811633	0.226045422207982	0.0374126481301493	0.208144561336404	0.00404340902240508
]N-Fructosyl pyroglutamate[	0.626419075574764	0.00462053645983396	0.140544177373676	0.198843667307518	0.853209857313838	0.112503011843296	0.382523624185052	0.097105803217397	0.0269125089120572	0.0455816161239402	0.295401514334843	0.1225732408651	0.122940102748555	0.0792918535288203	0.440842163406322	0.982750504419135	0.4376585109498	0.286367165113224	0.0575155486911478
](2S,3R,5E,7E)-2-Amino-5,7-tetradecadien-3...	0.257690972082897	0.0939718114910648	0.191855631425543	0.328068703322452	0.0736674160122242	0.0275674044582768	0.033218673343391	0.0426038442292966	0.035955437724454	0.411666430497963	0.0401113082559037	0.155613510497639	0.782350828546604	0.0792918535288203	0.0236378166245905	0.405298347282759	0.956891924031642	0.987052963983893	0.110545089606718
]Aspterric acid[	0.224668034536194	0.0462565103448447	0.0194151403865317	0.00433539065173738	0.228265832008092	0.00617223353296215	0.00313057775762271	0.00487186782668902	0.00683259098581024	0.0802957365433965	0.715446436489132	0.00471663565595493	0.740925764694395	0.585979816431443	0.853914961229655	0.244498695798518	0.00423273924846046	0.114161838755138	0.00503900421429737
]Monoolein[	0.00364659669930112	0.0914748889623107	0.0895300319918801	0.145484188408	0.000546003806910722	0.110891037485767	0.0890229383065502	0.131326812625892	0.195828412360942	0.471289728362107	0.00508600787306301	0.399570313284171	0.978423102046643	0.132106320323002	0.0540620067395072	0.594378288173693	0.63288233246826	0.680049966308792	0.130280648167265
]Sarcophyton polyhydroxysterol[	0.682043683908488	0.00370420980072805	0.0158755795556416	0.0863569243285869	1	0.0442256440441917	0.11843556274658	0.0380054443837874	0.0372297519806741	0.168558822503884	0.623399162995712	0.0356175369578988	0.450620918062539	0.794956597411934	0.926682786107439	0.753465069474783	0.0455816161239402	0.214615892343745	0.10911936887959
]Tensyuic acid E[	0.285624538771243	0.0202798994211282	0.0584589767747197	0.00221325677647455	0.465721120675806	0.0147247011160583	0.000649218374987548	0.0194775747625617	0.00228029254325923	0.016539722195378	0.76526855818295	0.00420580713529972	0.853993226389834	0.283706547512959	0.65375264356054	0.284138740159563	0.0017475350604701	0.0200782157689292	0.00742930322487911
]Isotaifine[	0.0387751207091662	0.00308711751723045	0.0966638907884305	0.018883210074812	0.137745671078152	0.0108549120642816	0.00100178656002647	0.0139407956617927	9.86835282861254e-05	0.0341994978618478	0.366830071891131	0.00129601735791551	0.640198651614036	0.0148147089655306	0.202686115194935	0.210287545899285	0.109941147208045	0.312760674131528	0.000664344217733426
]Furanoganoderic acid[	0.190376667861959	0.137427324275729	0.150648115287631	0.753873456206922	0.0671980892040325	0.955420115817469	0.973916229053277	0.827760662363246	0.986716133772048	0.571744619245462	0.0408498695123205	0.561253778170508	0.0418537157045491	0.751571727015085	0.276516127534554	0.803420313796669	0.344563031337499	0.774018064785827	0.946814816002414
]Capsi-amide[	0.159701072796683	0.015890218118078	0.050133557803774	0.0557310138503704	0.0079968106597057	0.026996966799397	0.0104488043173259	0.0344680662611769	0.0217866821318262	0.450961241722709	0.156637168856997	0.0717321741260566	0.815896043631055	0.19645123348558	0.139525703932758	0.464464211225739	0.4376585109498	0.753288841707529	0.0408892609622049
]oscr#14[	0.0993165134276581	0.015890218118078	0.0697436755737559	0.00804052751089834	0.291031863356794	0.00910189961201957	0.000728448677111526	0.0117968184959416	0.00101321604216009	0.00708152408658291	0.788216226761187	0.00458450213682182	0.648298920937249	0.0816114387625975	0.473654317622431	0.444284641052144	0.0085775841030995	0.0531484127229183	0.00451926141374681
]Jioglutin E[	0.411321783406709	0.032967816957268	0.168558822503884	0.00611616759408884	0.296684914498375	0.026996966799397	0.00341247033123704	0.0199215821211194	0.00228029254325923	0.0697436755737559	0.742502468880452	0.00960572759527523	0.467536787404963	0.205158520307561	0.937135787495765	0.737004950173659	0.00224590060105134	0.0483884688819303	0.0114005637020467
]CHEMBL1161513[	0.176516626302419	0.0246083518182618	0.0825369233953714	0.0278940651335731	0.473029372110469	0.00839666563139918	0.019731641428693	0.00839666563139918	0.00378839118665564	0.0427234481633318	0.322424349814354	0.0100856229060402	0.545510584022994	0.0747959830864051	0.432824565601341	0.212801426216213	0.107474079399301	0.210287545899285	0.00268437594652315
]2,3-Dinor-8-iso prostaglandin F2alpha[	0.272710801586127	0.00514233073886183	0.0485802888870239	0.0168070280786572	0.487812123759292	0.00910189961201957	0.00246955795067305	0.0124040473935354	0.000153532637746201	0.0226632048441846	0.990487035615043	0.00140995697035584	0.926722363011618	0.0605104296878003	0.644187678721338	0.464464211225739	0.0123152031982463	0.0778524582227229	0.00302781626376758
]Val Ile Glu[	0.192413046984205	0.214301929924458	0.0117884050531152	0.211734482695688	0.732604700296944	0.301818285809792	0.267272207669593	0.340195422938816	0.655864240424153	0.299942128492374	0.933476468117204	0.48446949234047	0.170087023626372	0.47289262399581	0.560589712687966	0.0802957365433965	0.235158319266344	0.692091180922195	0.207984915338512
]2D-5-O-Methyl-2,3,5/4,6-pentahydroxycyclo...	0.0158865027063493	0.0341476697062941	0.00198404324777002	0.0431388548981513	0.160950084574042	0.00137720620580684	0.029866423383341	0.00127426168834366	0.00228029254325923	0.0253621763206078	0.275347377564955	0.00173949617425428	0.909540098038984	0.00286656074037617	0.5338078692232	0.811821451310593	0.183868822026193	0.601732624323557	0.000529785623136547
]Avenoleic acid[	0.139003361205015	0.0991104134359537	0.14385924954389	0.0268825661501246	0.319942796688321	0.0697462612042239	0.0831445586510604	0.0845824184926021	0.0910537461458221	0.0201910380465231	0.286703270514654	0.236013794336253	0.35887251829176	0.397417480638449	0.597168071771976	0.594378288173693	0.121745762952543	0.0360046895746104	0.0700353790010779
]1-Dodecanoyl-sn-glycero-3-phosphocholine[	0.171394737822225	0.00228394152516698	0.000620092216065515	0.000873215566973062	0.0609362461524956	0.011279824395763	0.00595920743005007	0.0131119480848083	0.0146483540912934	0.0523319512182581	0.688485816827193	0.0139087656302497	0.446933526589088	0.227640354741902	0.33881074137351	0.560274135688296	0.0892671544573553	0.167886262522028	0.00962640711686857
]Decarboxy-Norlobaric Acid[	0.74753304492681	0.00370420980072805	0.208499827982209	0.232054205890314	0.785656150243794	0.323881286896039	0.109823298836754	0.2151438024633	0.0987551012584706	0.321804395868615	0.278160414131952	0.132427281992337	0.684055822981762	0.252391052851964	0.625215130683292	0.564281969472802	0.0517234422492354	0.495237246630298	0.252370773758054
]Phellodendric acid A[	0.457675309148327	0.0122788908332474	0.104767513929187	0.0121951525305526	0.314031758049029	0.0442256440441917	0.00542082417294765	0.0493686498350607	0.00235272100742034	0.0361665149722454	0.829924732679514	0.0133758231102825	0.943935039657521	0.0770202052261286	0.663368395360959	0.888197653985307	0.010787984601949	0.0391722065426494	0.0130421408392669
]2-Hydroxyphenylacetic acid[	0.0704201273226195	0.0890256390071547	0.0620591741892262	0.00188911395544045	0.0110154578499637	0.0181913922930605	0.000294861951845693	0.0181913922930605	0.0163912472123178	0.513250596736467	0.606396255733946	0.0324804850146734	0.65223820101316	0.346885201530142	0.5338078692232	0.212801426216213	0.0969364852227237	0.420966456200306	0.0175937871246949
]Irisoquin F[	0.395391186978908	0.00665487693581301	0.00186274109994744	0.000176181616117876	0.299535710574934	0.000154009343474204	0.00246955795067305	0.000172324309542171	0.000313920286638902	0.0112794740633051	0.938219377223827	0.000270585240241372	0.609400173254655	0.437752685967885	0.569643311165027	0.680273694985841	0.000948282785737886	0.0136256615755206	0.00560551871788562
]DEHP[	0.152585306068477	0.00294010350457996	0.00238695266930078	0.0104163570860325	0.344225981764829	0.00264545607913402	0.0914554459280099	0.00368135530256408	0.0012555972867303	0.0128602985333672	0.264268354938608	0.0025053455180144	0.601732624323557	0.12884382733979	0.542670955586589	0.492057050205944	0.0895300319918801	0.11274257082464	0.000787064289409445
]omega-3 Arachidonic Acid[	0.0363888155889043	0.00146956213999738	0.0485802888870239	0.0523561795768757	0.00615546872815065	0.0217764080592957	0.00751805486538615	0.0217764080592957	0.00435877930433848	0.0697436755737559	0.325512384654765	0.00937264069053789	0.858246509807737	0.0142686072416396	0.164811892326825	0.571744619245462	0.4576879050752	0.668080790761678	0.00311898872770078
](R)-3-((R)-3-Hydroxybutanoyloxy)butanoate[	0.275264684410006	0.00216936234540999	0.0128602985333672	0.000493697617796496	0.189456515311412	0.00323370967269776	0.000308238364452595	0.00472610049962197	0.00207377478037918	0.0326158632940219	0.797442310970931	0.00621331807515491	0.991368455717323	0.547078971757166	0.386329371794398	0.254066880609611	0.00610204667907688	0.0319002694592765	0.012199693989472
]8-methyl Nonanoic acid[	0.0187400849862647	0.000874908755646775	0.00492341849398814	0.00577342781639212	0.0149342574776954	0.0108754123276911	0.00065485263061138	0.0146872091217376	0.00305803887923428	0.0202393832253294	0.303513800274859	0.0150404465352652	0.917520178698674	0.0496344777603759	0.146466235772448	0.50292966193363	0.13413044045287	0.301226134411498	0.00454821733361488
](1alpha,3beta,4Z,6alpha,10alpha,12betaH)-...	0.245572059114366	0.00311795694568007	0.00674207700717977	0.286727877132947	0.200388892535717	0.205272238155471	0.168562911310808	0.195697774638887	0.278693108781516	0.625106429151613	0.436740944686715	0.277604636043466	0.201800181762766	0.317249368579901	0.440842163406322	0.712516370128278	0.965508169895628	0.467536787404963	0.240164469722566
]H-TRP-SER-OH[	0.764181249973163	0.112820958630304	0.0134241253978913	0.00580962428134635	0.990779301005468	0.271886465249233	0.129064108179833	0.314314292416249	0.314144582597074	0.00610204667907688	0.338034347285062	0.294272734061401	0.299571884551304	0.601851640538619	0.853914961229655	0.888197653985307	0.0017475350604701	0.00161907762443736	0.259875332933718
]Oleanolic acid[	0.582860834061489	0.00523750884211571	0.00872680377174051	0.000666246438128848	0.949165919628746	0.0161845225516701	0.0272287480989615	0.010358741068583	0.0159986246256576	0.000775225806758151	0.523081047407025	0.00802671737198013	0.81113825436914	0.61684530480998	1	0.862201399646587	0.000111457474219812	0.00361760524163079	0.0206517380312641
]N-(E-4-coumaroyl)-aspartate[	0.447529744386452	0.0107335452562829	0.00580073696223149	0.00496286412285896	0.689235677033846	0.021300701229976	0.00163929760862569	0.0232528041176872	0.0100755230948537	0.047063140467273	0.397693499028715	0.00432913720237771	0.688069592099176	0.384430951557253	0.979028110212286	0.284138740159563	0.00238695266930078	0.0992233276795333	0.0114005637020467
]Glycylleucine[	0.986966303181704	0.373021638795391	0.0272939727097306	0.152434411322841	0.812532900537517	0.323881286896039	0.287874941531055	0.39905549161892	0.643742238574275	0.344563031337499	0.447718906642389	0.451661646131489	0.0591302452894724	0.410635295988975	0.542670955586589	0.221574125001243	0.115887838148784	0.212444651508362	0.360438776615704
]LY255283[	0.440829726440696	0.0433240809967756	0.0944210375347869	0.0139022423385	0.667877404726784	0.0442256440441917	0.0201247027665588	0.0549438825488826	0.0189404840945482	0.00423273924846046	0.504632982416108	0.0116396048362573	0.926722363011618	0.444671669240281	0.884998966223352	0.431083247239221	0.00610204667907688	0.00871631377047688	0.0187124881269289
]6-Methoxy-pyridine-3-carboxylic acid[	0.0497432523294892	0.0165649925819893	0.0895300319918801	0.143780874110718	0.0661615970485752	0.046744387320774	0.0234913297497572	0.0663544016805877	0.0205291150524327	0.03869090714065	0.301286488145459	0.0548519478398153	0.520095742090132	0.0770202052261286	0.258298466277401	0.244498695798518	0.485086609145468	0.457350016704225	0.0111435406717004
]Koelpinin A[	0.0981065905879037	0.00201169026293302	0.000342139234524641	0.00613615000738221	0.0741093387071812	0.000252366847280694	0.00181849938686929	0.00063588258770908	0.000350535019835174	0.0425729140246345	0.498058232677912	0.000802659921647741	0.732631506587614	0.101062925325326	0.373232042553657	0.363518632071821	0.0869778158352577	0.229528945324199	0.00124866891400766
]Methyl 8-methyl-3-oxo-8-azabicyclo[3.2.1]...	0.810445926858199	0.0447723431264309	0.0717684158405381	0.0092761069278906	0.889663802962416	0.0942157685636362	0.0253291478382398	0.0756772498770659	0.0235548879346559	0.00743441908253395	0.25080942937544	0.0113683310432782	0.799082263778081	0.365390727915927	0.905812062854314	0.803420313796669	0.000439355651711715	0.021696047365916	0.0224017293835446
]Epiandrosterone sulfate[	0.823173025373473	0.000773127348001168	0.0895300319918801	0.0410378796654749	0.889663802962416	0.0127167159716932	0.0320710515004647	0.00635254277817987	0.00144202820011263	0.060239302504316	0.802064874648954	0.00117595089613554	0.858246509807737	0.132106320323002	0.823031137399759	0.770025319039825	0.0186625294177118	0.179615920720431	0.0101606847745139
]Methyl 2-[4-ethenyl-2,6-dihydroxy-3-(3-hy...	0.0814405569136885	0.00551688688290608	0.114161838755138	0.0769811202213084	0.0762482472843475	0.0108549120642816	0.00259593460552621	0.014632912976031	0.00035265440494392	0.0655935293325605	0.380224679510822	0.00537778118855803	0.995680994895697	0.030548202203811	0.168968163449371	0.20390089517172	0.307664737675351	0.482695486251981	0.00308814181210426
]bicycloalternarene C[	0.188354427195658	0.0179812900905869	0.0780987414167251	0.0761358749749177	0.200388892535717	0.0154463216648819	0.0387725992883756	0.021300701229976	0.00242700174019195	0.010787984601949	0.66667862796375	0.00960572759527523	0.790705836791397	0.200774302977876	0.473654317622431	0.485086609145468	0.102109322085997	0.115593538938491	0.00819857966063875
]3-Palmitoyl-sn-glycerol[	0.066439220677418	0.0134024872546945	0.0134241253978913	0.0648685345219262	0.160950084574042	0.0394945036721561	0.0487653360820062	0.0351547481097363	0.0378795473829205	0.00743441908253395	0.653583399583411	0.0403877185015009	0.849743709157138	0.0318448974789414	0.516279285328144	0.556861281085539	0.134071286197255	0.31313059088185	0.0325916272843565
]Octylamine[	0.0626252809147583	0.00601237275313848	0.000882106992984522	0.0268825661501246	0.419608989339459	0.0133605730688022	0.0343971822103419	0.0186125691825496	0.0471264900343626	0.00551142233634372	0.36388687722235	0.0433206493433769	0.179615920720431	0.516803694180549	0.386329371794398	0.118791684532375	0.147227133862893	0.25128697579495	0.0151853071121559
]13-epi-12-oxo Phytodienoic Acid[	0.806213275502652	0.0236905765970676	0.0969364852227237	0.079440170866993	0.659399483212781	0.0253397338362258	0.0633381322944548	0.0351547481097363	0.0105540859882669	0.0218145921437429	0.644905312880101	0.0119159396971733	0.749161410702185	0.122486404840631	0.78223562470803	0.795039302337628	0.0639190718268201	0.0302544286448083	0.0506818449944473
]2,6,10,14-Hexadecatetraenoic acid, 3,7,11...	0.0589744267626071	0.0731778843033082	0.204254580845515	0.404122081788004	0.00440974757811885	0.144373745262899	0.109823298836754	0.164499406694659	0.233786923370532	0.411666430497963	0.256141004542325	0.19857143062754	0.832785455615666	0.0394466554518549	0.197973226915041	0.888197653985307	0.640694440816884	0.753288841707529	0.163288614120918
]Integerressine[	0.250248667621291	0.0025350946044318	0.00230864389885355	0.0207005187156595	0.473691131411469	0.00999370622888662	0.00763007441583508	0.0076063153334669	0.00251301375894419	0.176910333455471	0.7022687491565	0.000832571959175299	0.770703685129339	0.193655969030075	0.728101769452588	0.227808616056403	0.0246083518182618	0.517371292557125	0.00125886920754592
]3-Hydroxydodecanedioic acid[	0.226933023293105	0.0341476697062941	0.0620591741892262	0.00643547155005475	0.416164085106363	0.00817146304218763	0.00501082283530163	0.0106525180754895	0.000722453640630949	0.010787984601949	0.829924732679514	0.0039676086758893	0.782350828546604	0.160263725418602	0.65375264356054	0.39272049088162	0.00400825239020941	0.0257030961450564	0.00252487870803031
]Ramiflorine A[	0.978278697606357	0.0378796333055078	0.0697436755737559	0.0483536582461301	0.885094255270137	0.191021431543429	0.0642846829850878	0.168738364957325	0.175494896325056	0.0361665149722454	0.156637168856997	0.125799551434928	0.491732747108617	0.892243968930429	0.606460595966676	0.720651308237203	0.00358797041175674	0.0372475530290726	0.182726029658627
](E)-3,7-Dimethyl-1-(2-methylpropoxy)-2,6-...	0.229212413744001	0.0020369737508239	0.0186625294177118	0.00106164458424951	0.426543226908881	0.0589107932448791	0.0315086633060342	0.0493686498350607	0.0494804774957287	3.46804648492238e-05	0.919260917190836	0.0808627406039548	0.716379672306303	0.531844389628535	0.499020546027851	0.845610441149366	0.00400825239020941	0.00317244808421524	0.0630698161284404
](E)-endo-beta-bergamotenoic acid[	0.204929361353156	0.14753324613359	0.0186625294177118	0.00250382819975892	0.723865304157021	0.00368135530256408	0.00125304285886907	0.00472610049962197	0.00318482333057202	0.0802957365433965	0.980975272418825	0.0029336660481003	0.918126984873784	0.417330018217182	0.895397519804326	0.0717684158405381	0.00163819116387964	0.103151878025948	0.00330797835711794
]macrolactin N[	0.382889260322922	0.34295099618339	0.0349520067895179	0.0205660574929225	0.907973237690153	0.0521009723571453	0.0326410335375349	0.046744387320774	0.0769534049268781	0.0780987414167251	0.504632982416108	0.0170798271016217	0.866763942520229	0.865510145945578	0.853914961229655	0.0158755795556416	0.0194151403865317	0.268477770938687	0.0179607531005572
]Pterosin N[	0.325041250633972	0.0269787163648918	0.0197411941481687	0.00373711321257253	0.684059777477398	0.00290732451572673	0.00551899600450989	0.00377844142796269	0.00375335060314086	0.01097398012825	0.947556613575116	0.00509669077708441	0.845046766618614	0.304338157618226	0.895090087081991	0.511986781921335	0.00228664134557066	0.0150785713580543	0.0110928368827792
]Aromatic aldehyde[	0.132532529992685	0.0796964365766133	0.0639190718268201	0.00804052751089834	0.109913000709422	0.021300701229976	0.000131052501637585	0.0186125691825496	0.000374606628982033	0.344563031337499	0.792826048631237	0.0111020535163231	0.597913412509112	0.088862841149747	0.542670955586589	0.239800047674113	0.0253621763206078	0.505821320079216	0.0041584111271038
](4R)-4-((5S,7R,9S,10S,12S,13R,14S,17R)-7,...	0.104617978767618	0.16923019365929	0.316254418548309	0.105517592408912	0.230694038958457	0.0358517318860576	0.019731641428693	0.0190412669494002	0.00718500794463717	0.212801426216213	0.455114087117807	0.00690866280806191	0.523692903636657	0.00700548273056079	0.321960734619169	0.268846554622893	0.289349829063274	0.969795482811562	0.00183813604520577
]Sedumoside G[	0.0463875660790651	5.63487140794461e-05	0.000328269369277212	0.0103378961843603	0.13998192420745	0.00892882545315854	0.00478633632407566	0.00672832894484987	0.00319538877477221	0.0758543444565878	0.541732767699803	0.00424522163104379	0.385771407164113	0.107416676888441	0.478741872072622	0.202214921860538	0.171603021238494	0.744767590039706	0.0014284466262775
]Stearamide[	0.101942909863037	0.000833487606822114	0.0717684158405381	0.0231145329980236	0.10697519672534	0.0264356046849374	0.00827871122556267	0.0299417838665699	0.000261601202224959	0.0085775841030995	0.401163714793104	0.00374037375379666	0.879565627666522	0.00253342724011318	0.131722379632555	0.795039302337628	0.14385924954389	0.199713525792583	0.00155680627471311
]Pregnanetriolone[	0.0206399234547048	0.00119617350426315	0.00400825239020941	0.0101799097197786	0.0282869738662037	0.00334126823056202	0.00556329454569671	0.00582385783069639	0.00130024604873902	0.0146097319549812	0.148959970468626	0.00432913720237771	0.828556382196993	0.020025544078472	0.100317047985939	0.471289728362107	0.263863014613523	0.315884655996373	0.00131158168106338
]Echinocystic acid 3-O-sulfate[	0.461082428515557	0.00601237275313848	0.000218098069905803	0.00596132426717366	0.285443623069582	0.00207179229288634	0.00322237159070804	0.00207179229288634	0.00649406556449317	0.137281623672781	0.684279675159257	0.0039676086758893	0.498753549894849	0.328921382903513	0.78223562470803	0.617367408970642	0.0374126481301493	0.253699999234198	0.0219661898262937
]N-Acetylsphinganine[	0.0645116212921859	0.0139936570261021	0.0001484755922323	0.00188911395544045	0.13719408696618	0.00472610049962197	0.0732750905400188	0.00533089335825032	0.0295265443549397	0.00818206461633419	0.47386583630789	0.0258082485536475	0.502281595188111	0.708873487842773	0.812788200985298	0.492057050205944	0.0550150297781375	0.0675314970316201	0.00860618352514653
]Bremazocine[	0.154343792887217	0.00391822143228215	0.000948282785737886	0.0213901301752011	0.0984937527821184	0.0177776474506537	0.0349981793512164	0.0253397338362258	0.0295265443549397	0.0441352182349839	0.919260917190836	0.00499005491597426	0.720453361290197	0.554767389500181	0.473654317622431	0.164868397244754	0.191855631425543	0.344195920608165	0.00590724344564975
]Isobutyric acid[	0.100623652913695	0.0043760542534228	0.0001484755922323	0.00421790089641205	0.0984937527821184	0.00222424069903226	0.0130441054635662	0.00292767028518925	0.000780251416750311	0.0179327341310354	0.528304235047713	0.000974684644920121	0.636533772709607	0.0913791700274484	0.252394368423611	0.380355801188657	0.118791684532375	0.281184716547015	0.000551881357867323
]N-methylundec-10-enamide[	0.277833006156826	0.348851910676364	0.0146097319549812	0.351446509102645	0.912557735909698	0.409974800273461	0.264761951560092	0.502771914818603	0.509123200280128	0.0994991119375397	0.552465308324298	0.39621645215691	0.193537723080389	0.856627785748606	0.65375264356054	0.386511349907985	0.200065558778689	0.505821320079216	0.216879537100815
]Fissistin[	0.488786113738409	0.104444861022146	0.338789908071246	0.10968175766821	0.288229635646581	0.886364488287247	0.364176863547604	0.685518493918511	0.398932596313792	0.0533504356779435	0.0191704223992999	0.317401102801984	0.765708365525187	0.910128870371886	0.308558998845804	0.444284641052144	0.00153448118982391	0.0483884688819303	0.424466977129926
]Isalexin[	0.0028974320535331	0.0613152332988729	0.102109322085997	0.0345866453878454	0.00120257020752801	0.00886180894315736	2.73105596626522e-05	0.0133605730688022	0.00182228451248534	0.333072306633608	0.089780391824726	0.0198226307057565	0.571458202378374	0.040835840930757	0.0603794142970278	0.0485802888870239	0.485086609145468	0.961171002543543	0.00340587425384697
](9Z,12Z,15Z)-(7S,8S)-Dihydroxyoctadeca-9,...	0.654018006207014	0.0991104134359537	0.316254418548309	0.15779189690269	0.826047122380545	0.166609891318729	0.242821260398173	0.23313800537104	0.0987551012584706	0.154122469896848	0.733450645230919	0.169165568882151	0.578966179424459	0.972992388025167	0.937135787495765	0.72881442702398	0.0919523585057291	0.0178282442235487	0.240164469722566
]2-Aminooctadec-4-ene-1,3-diol[	0.0929607737775293	2.94135727703093e-05	0.050133557803774	0.0148230366375821	0.115957389008158	0.103073475579204	0.00125304285886907	0.0832663305101127	0.0181827820023499	0.0374126481301493	0.919260917190836	0.0356175369578988	0.931022958932973	0.167886347756328	0.328785982842738	0.4576879050752	0.0871536362605108	0.392362540089142	0.0266275464635171
]Octacosanedioic acid[	0.0495488846835186	0.00102463840429579	0.000168685780376654	0.000594959184950561	0.0723215746973196	5.61606733811004e-05	0.00199765264454932	7.30452569226436e-05	0.000288295868526856	0.0148259428794941	0.137614157213412	0.00387340829203398	0.72842909306776	0.169491961153249	0.139209636709134	0.447275151991238	0.0705163209400368	0.169749742310733	0.00327577270944168
]Urothion[	0.509756167069676	0.0566055937832983	0.00172747060851242	0.0202504842166535	0.857649151130684	0.0448698170913131	0.0645377706051851	0.0639381907869274	0.077817702866245	0.0157791061335677	0.708524709294367	0.0494673537992014	0.263126589813333	0.874315856265703	0.921402749697165	0.168222442293073	0.0114538334809553	0.0589166756805168	0.0546726361785488
]Dihydroatractyligenin[	0.184352273581987	0.0236905765970676	0.0064157065211754	0.0431388548981513	0.193781564006911	0.00100243293309155	0.0282902326627104	0.00148683410461947	0.00134618204114467	0.134071286197255	0.737972523187116	0.000579411438194066	0.961171002543543	0.119390709779347	0.989513250552799	0.356275041512577	0.110229403917702	0.344195920608165	0.000787064289409445
]Methylprednisolone acetate[	0.702305829023991	0.0307011774410475	0.0064157065211754	0.049926315854242	0.409318975116756	0.0744628542316104	0.364176863547604	0.0511780351858944	0.452344087445818	0.176103738091593	0.564723239908215	0.13074833468015	0.148607619802569	0.346885201530142	0.68274712519714	0.471289728362107	0.0517234422492354	0.201800181762766	0.302186796230059
]9,10-EOT[	0.665978570717263	0.0433240809967756	0.154122469896848	0.0975255513525894	0.638375813446225	0.0756772498770659	0.0842972676685085	0.106152327041488	0.0178128616110438	0.0117884050531152	0.671064052578673	0.0238360247525122	0.774018064785827	0.19645123348558	0.802573635243103	0.820241877504489	0.0517234422492354	0.0238576461278064	0.0325916272843565
]Hippuric acid[	0.0115118709008397	0.0670551891985767	0.010787984601949	0.0300040652181566	0.0126807368887498	0.000923174767644586	8.11761954557788e-05	0.00160346960484814	0.00149199558483115	0.471289728362107	0.248169637320874	0.00848459489757802	0.918126984873784	0.19645123348558	0.349755684585218	0.0235370164742807	0.294617653568414	0.939629408603447	0.00285192227274278
]3-Hydroxy-9-hexadecenoylcarnitine[	0.528133570880553	0.0690529066503311	0.191855631425543	0.655317043634784	0.27718298277904	0.896193752624052	0.595160997435667	0.945525916827058	0.907195837886131	0.63288233246826	0.0471315626786912	0.732821472496497	0.159103989663648	0.734403706184356	0.246574512345716	0.820241877504489	0.258936452562499	0.935325344561263	0.995565001817202
]12,13-DiHOME[	0.71865270938385	0.165474705177607	0.299942128492374	0.60786096360103	0.826047122380545	0.340195422938816	0.549878773796796	0.333614586914863	0.402168033482298	0.398982926641289	0.111278740412184	0.146394137730277	0.632629910307203	0.424081431303237	0.308558998845804	0.444284641052144	0.431083247239221	0.367843314083226	0.369681211539092
]myo-Inositol 1-phosphate[	0.34377638998206	0.0690529066503311	0.056717714281912	0.063908520413297	0.514203274178775	0.0511780351858944	0.100342358352177	0.0299417838665699	0.163992335133579	0.527609768861268	0.504632982416108	0.0934171236296892	0.430736187408534	0.865510145945578	0.853914961229655	0.712516370128278	0.0455816161239402	0.350025180257638	0.375914735111389
]1-Acetoxy-7-hydroperoxy-3,7-dimethyl-2E,5...	0.272710801586127	0.144110272835648	0.16123235767559	0.00165854805254595	0.111402914718448	0.00444504918999988	0.000194647877197696	0.00472610049962197	0.00309223920390078	0.154122469896848	0.751586033282452	0.0127759640954419	0.392362540089142	0.300200700577012	0.308558998845804	0.418086841611303	0.0172252866160947	0.0746438985683868	0.0281637124419918
]Diethyl (2S,3R)-2-methyl-3-hydroxysuccinate[	0.207065261265889	0.00230864389885355	0.0226632048441846	0.00126587788546839	0.147839260896255	0.0181913922930605	0.00112894737687119	0.0181913922930605	0.00895375051830971	0.0517234422492354	0.747040349916352	0.0425729140246345	0.656186116862598	0.378025281896266	0.606460595966676	0.542148135201078	0.0134241253978913	0.0556544365103115	0.0261300200784824
]ascr#11[	0.379797788660605	0.00391822143228215	0.050133557803774	0.00047378776257867	0.2663963706723	0.00910189961201957	0.0009445327682851	0.0106525180754895	0.0017634553163357	0.0152324008763278	0.890902472698484	0.00806630383124274	0.866763942520229	0.424081431303237	0.378854209127698	0.431083247239221	0.00269058940256062	0.00978566944671799	0.0136286235109431
]Modiolide A[	0.18040640415306	0.000773127348001168	0.00674207700717977	0.0014030804491818	0.195968015659781	0.00148683410461947	0.000308238364452595	0.00185910977911297	0.00059317209423293	0.0283010872421088	0.540324781334702	0.00242609198807031	0.931022958932973	0.371678439254833	0.252394368423611	0.130912854298991	0.0158755795556416	0.118494417900695	0.00330797835711794
]LPC 18:3[	0.00960246954269062	0.00571023306050167	0.000761081073194614	0.013026800791313	0.125452607820317	0.0103805906538956	0.0282902326627104	0.0140296776710822	0.0264116746423411	0.00211168123925454	0.235230485151178	0.0253038741659626	0.2371083564731	0.19645123348558	0.270359380327108	0.1878344201063	0.254066880609611	0.27605919633868	0.00330797835711794
]2-Phenylacetamide[	0.0607797127054022	0.348851910676364	0.0253621763206078	0.0263874654033303	0.440587846968044	0.0186125691825496	0.0394303409240495	0.0186125691825496	0.102773927215531	0.204254580845515	0.688704256511864	0.0448455820189526	0.676052114315776	0.838912347625143	0.673033655094188	0.0337686229602348	0.0253621763206078	0.373892027992492	0.016527736487477
]Isoiguesterin[	0.952233265716057	0.457636761199038	0.0349520067895179	0.34257253625229	0.710816238121982	0.708683076066907	0.827297622249812	0.871650076859681	0.705136329367346	0.137281623672781	0.37721278474284	0.693780062379758	0.0341994978618478	0.294640883443163	0.895397519804326	0.418086841611303	0.579248630664253	0.256127291292248	0.780763249455382
]2-Methoxyhexadecanoic acid[	0.401723241023086	0.151010951528435	0.00471198194798994	0.000918405326783889	0.293850294031973	0.00023844356900149	0.00438292342593671	0.000394683008182239	0.00400885935015483	0.183868822026193	0.971465911220906	0.00458450213682182	0.807479278246952	0.47289262399581	0.958069089574839	0.664341079162354	0.00580073696223149	0.0491588614676945	0.0215372080234646
]Nebrosteroid D[	0.346701599865713	0.00632712891325937	0.00101846954957363	0.000213654885438341	0.553009760915347	0.000308462407381693	0.00341247033123704	0.000308462407381693	0.000841789481025312	0.00339156174521671	0.985730928804414	0.000579411438194066	0.991368455717323	0.524299496378892	0.5338078692232	0.380355801188657	0.000761081073194614	0.0157791061335677	0.0041584111271038
]LPC(22:6)[	0.0416323315552782	0.00311795694568007	0.00101846954957363	0.0114057605424878	0.0169643620535451	0.00132491840395699	0.00585720581783722	0.00207179229288634	0.00513208925643682	0.03869090714065	0.185586481528623	0.00604851842599397	0.684055822981762	0.0516122920118007	0.103515282114921	0.478164012817028	0.338789908071246	0.457350016704225	0.00340587425384697
]roughanic acid[	0.0451856218495008	0.00179184410794075	0.0235370164742807	0.00949586685325032	0.00567476667895805	0.0190412669494002	0.003316323341092	0.0130355302640135	0.0157144052930831	0.217159490579229	0.237783693115904	0.0389785012537791	0.552870895977177	0.0913791700274484	0.213420942905073	0.9138955872505	0.230573463621845	0.680049966308792	0.0281637124419918
]Corchorifatty acid D[	0.252800029427327	0.184817489599776	0.386511349907985	0.209549706927711	0.419608989339459	0.179652037198053	0.280040526275805	0.198063625954084	0.0535966033834308	0.217159490579229	0.747040349916352	0.146394137730277	0.845498065976522	0.803705856630653	0.61581000887656	0.305323156307405	0.172303862892633	0.210287545899285	0.0557468966273138
]N-Acetyl-L-glutamate salt (1:1)-Deanol,BAN[	0.0563409484439776	0.0054203402780908	0.00101846954957363	0.00457824725582157	0.0118250856364464	0.00368135530256408	0.00101508357707769	0.00502121328536065	0.0120979670117953	0.130912854298991	0.444044210275607	0.0113683310432782	0.883839229832189	0.119390709779347	0.270359380327108	0.520407514448741	0.172303862892633	0.450620918062539	0.00969560524408486
]cis-3-Hexenoic acid[	0.176516626302419	0.0594846571783341	0.0209906963682178	0.00994771479427348	0.296684914498375	0.00302696511077682	0.00808307219955751	0.00444504918999988	0.00282743583848788	0.047063140467273	0.370516797192702	0.0119159396971733	0.575207048130074	0.122486404840631	0.401516866520475	0.289349829063274	0.0584589767747197	0.132175473289431	0.0041584111271038
]1-Carboxyethylphenylalanine[	0.361537374839624	0.109978466530215	0.0158755795556416	0.00611616759408884	0.174818550006637	0.00334126823056202	0.00770279342939761	0.00549135689073199	0.00683259098581024	0.278984459737083	0.909796350438721	0.00321780405341032	0.965482794319248	0.390895129115788	0.87461797742486	0.268846554622893	0.0550150297781375	0.159103989663648	0.00840042369957716
]Platanic acid[	0.28656571157971	0.0047049640211676	0.00156699574334307	6.621700334275e-05	0.465386239556032	0.000273782056895655	0.00132535458839089	0.000273782056895655	0.00035265440494392	0.00365467400755137	0.881388849347974	0.000524384807611522	0.883754262939431	0.410282067612448	0.473322509158534	0.420966456200306	0.000414809894478285	0.0131103916280075	0.00318084169701116
]4,7-dioxooctanoic acid[	0.00492341849398814	0.16923019365929	0.00780113863100818	0.0139022423385	0.0227549964352054	0.000813968427022527	0.00192636093589327	0.00122519706413748	0.00555789231483139	0.310760627102335	0.0670307148268867	0.0133758231102825	0.853993226389834	0.0939459037941375	0.270359380327108	0.0441352182349839	0.333072306633608	0.913832424633704	0.000949730525846126
]Indole-3-carboxylic acid[	0.361537374839624	0.0227993494478564	0.0172252866160947	0.00047378776257867	0.350455460066268	0.00487186782668902	0.00246955795067305	0.00653702394038436	0.0141174024575101	0.075945491167412	0.90034314149397	0.0116396048362573	0.680049966308792	0.751571727015085	0.625215130683292	0.172303862892633	0.0103135155496776	0.0330347075711526	0.0187124881269289
](5beta,10alpha)-12-hydroxy-3,4-seco-podoc...	0.024990791467089	0.292431936974952	0.0427234481633318	0.268560382345514	0.00203379598755138	0.462960568491813	0.111227217449522	0.569626902532363	0.680348765295787	0.965508169895628	0.662303297443048	0.577210304321898	0.866763942520229	0.725863169980772	0.87461797742486	0.398982926641289	0.922480570501729	0.563991671073526	0.277913180983419
]Ctrinin hydrate[	0.0684085626486419	0.00979149352542485	0.0209906963682178	0.000733523697848071	0.0246604175111398	0.00430964123580391	0.000434417674083143	0.00356503472681879	0.00460537154558316	0.0179327341310354	0.492987017533067	0.00572937935019713	0.35590964923053	0.10195324782612	0.139525703932758	0.770025319039825	0.03040021888817	0.132175473289431	0.00800059823255972
]4-Piperidinol, 1-hydroxy-2,2,6,6-tetramet...	0.550180675402015	0.107186566249878	0.0697436755737559	0.313925080295347	0.680664901044927	0.413649260182571	0.20034280883713	0.515019546387889	0.520124174292572	0.0620591741892262	0.728936966778662	0.329350323015744	0.214615892343745	0.683630509630909	0.569643311165027	0.0895300319918801	0.263863014613523	0.401778482013283	0.354349445607803
]Glycerol 3-phosphate[	0.969503591146902	0.00644325471816987	0.00620950606000159	0.0217608412299222	0.958400208559276	0.0960142317105759	0.0287644915626877	0.0747074536272951	0.160794228044704	0.145937407233878	0.133131394627956	0.0404098707689495	0.348556204764756	0.927842290487787	0.741227471833402	0.490756140336891	0.0142459643834587	0.211015617755522	0.130653305399554
]Artenolide[	0.606983660372129	0.104444861022146	0.305323156307405	0.142091181972129	0.238076095987365	0.595626266128662	0.250004503493109	0.502771914818603	0.253144606353168	0.0361665149722454	0.0339080988891851	0.0974397016996482	0.995684171775622	0.717352803861276	0.542670955586589	0.4376585109498	0.00211168123925454	0.0746438985683868	0.184749851491293
]Isogingerenone B[	0.730988793741267	0.0594846571783341	0.0361665149722454	0.0445836070634802	0.243078745390038	0.308029065274158	0.238104787991654	0.254828619251011	0.425203401874808	0.050133557803774	0.0858656837066487	0.0820602126720513	0.256127291292248	0.650459728500374	0.578758303019839	0.36221349614195	0.00941397730678362	0.0979376831422605	0.180716849635008
]Ethyl 2-amino-3-(4-hydroxyphenyl)propanoate[	0.140654195951389	0.0296133477991267	0.0293363374813764	0.0739890032727404	0.105527190760636	0.00246985162157753	0.00585720581783722	0.00283102227712106	0.00327963005611487	0.263863014613523	0.394239416601503	0.0113683310432782	0.799082263778081	0.200774302977876	0.569643311165027	0.137281623672781	0.208499827982209	0.660142579926665	0.00531623095670986
]Allopregnanolone sulfate[	0.454280786104747	0.0117455517963712	0.00269058940256062	0.016124046673514	0.781197840760892	0.000115169396552428	0.0258053704732	0.000129587914862395	0.000617374610651478	0.157650464737821	0.532297596920898	0.000257881073155719	0.807479278246952	0.359162437301285	0.625215130683292	0.150648115287631	0.0533504356779435	0.327041430112712	0.00321236303831984
]Pentadecanoyl ethanolamide[	0.385994373075769	0.0576946162222767	0.00358797041175674	0.0026602724971454	0.697842023749652	0.0190412669494002	0.0472315566491959	0.0227523680742743	0.0284586899686419	0.0337686229602348	0.848606137401426	0.0566680949751044	0.688069592099176	0.634097645117782	0.853914961229655	0.226045422207982	0.00379343266915977	0.0319002694592765	0.0482815231580123
]4-methoxytetrahydrosecurinine[	0.25243335027206	0.0718935429762306	0.0157791061335677	0.00338284167157954	0.4367097075475	0.00468437932642773	0.00212717192750977	0.00706037982323804	0.00232766925272854	0.0845664520773322	0.99285995918051	0.00632998967161291	0.95682849146766	0.242084448763776	0.994752664995261	0.367843314083226	0.00326453417513051	0.0571627836689936	0.00617101964630873
]Heptadecanoyl Ethanolamide[	0.0929607737775293	0.0122788908332474	0.000819764027255587	0.000852965356315627	0.305285767787305	0.000715589577984233	0.003316323341092	0.000849124390249978	0.00105070824676923	0.050133557803774	0.4081523325406	0.00513144209352734	0.716379672306303	0.417330018217182	0.692507490030356	0.154122469896848	0.00941397730678362	0.132175473289431	0.00177879909420686
]R-Deprenyl N-Oxide[	0.111521208967863	0.077478805565999	0.03869090714065	0.200955886332572	0.14068232366132	0.0232528041176872	0.184002152542459	0.0324688835555071	0.0317536292596858	0.0738355344954811	0.051407221941536	0.0614022516596886	0.571458202378374	0.088862841149747	0.120588741673395	0.350391479107202	0.72881442702398	0.700157444246762	0.0127564143075762
]12-Oxo-20-trihydroxy-leukotriene B4[	0.449533784389731	0.0440405462278788	0.0420110628360986	0.00466356315259064	0.596012366447639	0.00632806459519264	0.00904609231515718	0.00983066604274274	0.000399457975742479	0.0463102960271871	0.985688778893224	0.00124828716755232	0.991342957157047	0.118198401844287	0.711347125332747	0.423159033533037	0.00756443728586298	0.0313010611880395	0.00249662767970937
](+)-Neothramycin B[	0.157901643371896	0.018723781900519	0.075945491167412	0.00566102127465706	0.178921834877917	0.016580122159545	0.00158629872444171	0.0173712461721522	0.000169774592104766	0.010787984601949	0.724431618959455	0.0067292937693213	0.512935555366063	0.00737105358999779	0.264286810692725	0.786679249125857	0.0158755795556416	0.0636965432589283	0.00819857966063875
]woodylide B[	0.0305548353586955	0.00810349659033505	0.00019857097279985	0.0475813103912541	0.164834638658272	0.0117968184959416	0.0154631331154129	0.0136919276381569	0.0295265443549397	0.056717714281912	0.688704256511864	0.00374037375379666	0.549185337886511	0.0913791700274484	0.393883769725387	0.183868822026193	0.350391479107202	0.956860219388296	0.00321236303831984
]Gigantamide A[	0.341540306193042	0.00910563203827497	0.00102871635976332	0.00569856459385187	0.398951320609783	0.00153495455658725	0.00399677126426345	0.00255153870337033	0.00176312885600272	0.111521208967863	0.97364854447594	0.00196914107861845	0.54988321790379	0.238780486200681	0.941938159214145	0.367569018556268	0.0183260137051029	0.141166965172594	0.0048056638450924
]Miraxanthin-V[	0.913257634904049	0.0391895016374151	0.060239302504316	0.302871218914892	0.697842023749652	0.0458932076616521	0.0614757341619105	0.0819650227039279	0.0138138170857842	0.625106429151613	0.59376659027759	0.0844933379539974	0.296902570941967	0.267769520553164	0.560589712687966	0.380355801188657	0.344563031337499	0.601732624323557	0.114900470103442
]Ribothymidine[	0.00621486083900868	0.0122788908332474	0.00496738593748214	0.00660002672885485	0.00281072241410163	0.000685055236703924	0.00475156128045917	0.00113169115002143	0.00412289447698289	0.056717714281912	0.0232207212405822	0.00848459489757802	0.89239533859466	0.0533088847706684	0.0138532612420015	0.316254418548309	0.571744619245462	0.617106012488401	0.00393097587973745
]Cropodine[	0.0311038425988928	0.536004812323804	0.0194151403865317	0.0383573124271912	0.353593835341793	0.0264356046849374	0.190023629580989	0.0311858665395688	0.153005206109529	0.168558822503884	0.489133690025498	0.177251754457224	0.786525603585611	0.874407622833785	0.465341515447807	0.492057050205944	0.075945491167412	0.206015682947522	0.0968644081816394
]Plectranthol B[	0.531780104064064	0.00311795694568007	0.00285370590345702	0.0240158735736706	0.736986047802084	0.0311858665395688	0.0248596950403823	0.0222602665757061	0.0110503777612496	0.179958657884982	0.644905312880101	0.0108407078188208	0.344195920608165	0.273019847432704	0.72205653525126	0.464464211225739	0.0244365114245058	0.401778482013283	0.0111435406717004
]Graveolide[	0.430876264067685	0.0542341132738018	0.0003716802364786	0.0708514912234124	0.790120712963913	0.00731805623560677	0.0701827360246372	0.00959749791784104	0.0588643495033039	0.164868397244754	0.966712506427333	0.0273676906532239	0.0767720740734081	0.593894183392396	0.762029006601694	0.200065558778689	0.104767513929187	0.430736187408534	0.0452141167294893
]5-Methoxy-6-methoxy-7-(2,3-dihydroxy-3-me...	0.243191645624625	0.000314084077390753	0.00580073696223149	0.0226737425345398	0.64256055888981	0.0394945036721561	0.0151429728033987	0.0426038442292966	0.0222188051467476	0.0064157065211754	0.938219377223827	0.0153085393315604	0.273517801643815	0.365390727915927	0.560589712687966	0.212801426216213	0.050133557803774	0.170087023626372	0.0136286235109431
]Heptadecanoyl carnitine[	0.260158134408511	0.0102539931538765	0.0152324008763278	0.0364351404477463	0.848671168634739	0.0641611586350632	0.145361109643457	0.0663544016805877	0.29202973602815	0.0140071223296001	0.30425476983556	0.253697880206713	0.148607619802569	0.494616797248324	0.252394368423611	0.104767513929187	0.212801426216213	0.187487763197681	0.212402373939005
]7-Epijasmonic acid[	0.224668034536194	0.0107335452562829	0.00238695266930078	0.00784794401889788	0.580907745977236	0.00283102227712106	0.00648217522837657	0.00472610049962197	0.00112909997286881	0.0283010872421088	0.957208997982662	0.000834801276999642	0.560274135688296	0.156540952617729	0.833300928603161	0.212801426216213	0.0152324008763278	0.11274257082464	0.000985351370766274
]4-Hydroxyphthalate[	0.0311038425988928	0.00349970423660473	0.0584589767747197	0.0218116042790724	0.0335320098505356	0.0103805906538956	0.000131052501637585	0.0133605730688022	0.00117005130317516	0.0584589767747197	0.272551646799864	0.0312862262873321	0.952550556691842	0.0992324782623737	0.178533964675881	0.254066880609611	0.140544177373676	0.347103635876335	0.0116622249727132
]1,2-Diphenylhydrazine[	0.182372315135057	0.00735087899324105	0.000559676294356715	0.00110016930031609	0.198170450861754	0.000455338682907591	0.00148448299604031	0.000780015135880996	0.00144202820011263	0.0283010872421088	0.532297596920898	0.003630749873198	0.749161410702185	0.346885201530142	0.386329371794398	0.284138740159563	0.0140071223296001	0.0916862189716319	0.00404340902240508
]Salcolin B[	0.471378812633088	0.0202798994211282	0.010787984601949	0.0104163570860325	0.13719408696618	0.0222602665757061	0.00585720581783722	0.0232528041176872	0.0132219789002115	0.110229403917702	0.367193557224517	0.0174524466821793	0.828556382196993	0.317249368579901	0.741965482071813	0.745222094367133	0.00780113863100818	0.0725588005562157	0.0422947693460511
]Glochidone putative[	0.198208065429339	0.00241985207576212	0.00960246954269062	0.0110152992475214	0.142805336720836	0.0148660670971168	0.000190140489109369	0.0148660670971168	0.00125208126414078	0.0674186437490134	0.79364070308453	0.00737091057479144	0.986956709756907	0.195074018950937	0.646511914713719	0.404909401798326	0.0140038051682574	0.251219852033121	0.00817852588766876
]Paracetamol sulfate[	0.124739117889327	0.032967816957268	0.00153448118982391	0.00596132426717366	0.135472366908979	0.000293246315537843	0.00163929760862569	0.000264672628797591	0.00170617971081133	0.0186625294177118	0.815968975065946	0.00420580713529972	0.563991671073526	0.209604038856203	0.490494673749282	0.922480570501729	0.0140071223296001	0.145215767802711	0.016527736487477
]Indole-3-acrylic acid[	0.0110087458016728	0.0419112019702026	0.0802957365433965	0.116875814848636	0.0277453866834043	0.0886201892660059	0.0315086633060342	0.11911480490912	0.0123716595699102	0.047063140467273	0.102287064870915	0.0433206493433769	0.935325344561263	0.0130555715071217	0.0772076994890889	0.195932624867889	0.594378288173693	0.782350828546604	0.00196163786177239
](R)-4-((3S,5S,7R,8R,9S,10S,13R,14S,17R)-3...	0.129376061682211	0.00311795694568007	0.0485802888870239	0.0718863693349672	0.132073487469232	0.14630693446065	0.108431852793195	0.14630693446065	0.240933501559386	0.492057050205944	0.0692028573565335	0.382952998176658	0.122940102748555	0.865510145945578	0.252394368423611	0.0400017929595606	0.837137221795472	0.965482794319248	0.140159602023478
]2-Hydroxyphenanzine-1-Carboxylic acid[	0.0902372840507661	0.198854330172799	0.0142159033458964	0.00243996445934336	0.0955045363209521	0.00204900241558414	0.00411219316629108	0.00309804097486976	0.00117595869296583	0.1609005178423	0.583044168680717	0.00428997264391429	0.401422836354723	0.167550369013146	0.879718300773655	0.457350016704225	0.00956392574917064	0.13186561647959	0.00167313150603254
]4,8,12,15-Octadecatetraenoic acid[	0.690125008362735	0.0194898207226251	0.316254418548309	0.266023754943157	0.593039943852124	0.198063625954084	0.137046832823939	0.227903174793014	0.0502842429695283	0.0326158632940219	0.577095920427652	0.0496615437542594	0.692091180922195	0.110430906230761	0.853914961229655	1	0.195932624867889	0.115593538938491	0.0659898612876948
]4,4'-Methylenebis(2,6-di-tert-butylphenol)[	0.0507372730859339	0.000493930365782713	0.0136256615755206	0.00561354706653061	0.0864229807807488	0.00111724463404039	0.000264798309354664	0.00190633653881678	0.000245247151690275	0.0573729312865163	0.125477772023981	0.00318624360226805	0.703993346107325	0.0936771417301971	0.0480565466712124	0.0789437820134382	0.210287545899285	0.396698690798078	0.00242225611342439
]20-Hydroxy-5,8,11,14-eicosatetraenoic acid[	0.0259395534690343	0.00665487693581301	0.00674207700717977	0.0133136721623726	0.00281072241410163	0.00472610049962197	0.00278424835256952	0.00672574600235953	0.0163912472123178	0.0944210375347869	0.122451756355225	0.0143167103259518	0.961171002543543	0.152876828019268	0.0215497989852755	0.204254580845515	0.542148135201078	0.720453361290197	0.00969560524408486
]3-(1-Hydroxymethyl-1-propenyl)pentanedioi...	0.385994373075769	0.00487584671448715	0.0825369233953714	0.000987901769056165	0.291031863356794	0.0242790473719339	0.0045031582257633	0.0275674044582768	0.00700703793725754	0.0085775841030995	0.942964234067813	0.0273676906532239	0.90525011572987	0.585979816431443	0.525010320108092	0.609665940750183	0.00269058940256062	0.00308246839110948	0.0325916272843565
]Annomuricatin C[	0.00316220126691391	0.188856708478918	0.239800047674113	0.0583656479915111	0.0152011007016375	0.0365591125350595	0.00426527773714103	0.041027050407684	0.00018741834128333	0.191855631425543	0.31024283034465	0.00275576259664723	0.145215767802711	0.00209306891201821	0.393883769725387	0.172303862892633	0.230573463621845	0.815896043631055	3.49296793238363e-05
]Aplidiasphingosine[	0.528133570880553	0.00601237275313848	0.0112794740633051	0.0289343919045968	0.255870163380972	0.00582385783069639	0.0167968920468118	0.00549135689073199	0.00423952016250784	0.104767513929187	0.961960152072645	0.00212910595462867	0.700157444246762	0.242449233112044	0.560589712687966	0.356275041512577	0.0944210375347869	0.30225535918849	0.00560551871788562
](1S-cis)-4-[2,2-Dimethyl-3-(4-methyl-3-fu...	0.156115894262449	0.0842683822878338	0.056717714281912	0.00160464259541926	0.0854352334549775	0.0120974421917959	0.00163929760862569	0.0154463216648819	0.00555789231483139	0.0263144998706664	0.67545945008851	0.00870008300386838	0.291606476021242	0.305822140286483	0.853914961229655	0.905319518791845	0.00339156174521671	0.0145184204235189	0.0194883851699339
]LPI(18:0)[	0.364546274533802	0.0866236194160783	0.0128602985333672	0.0417294716667589	0.322922365718991	0.0484820142240048	0.0495459847121313	0.0539838028970072	0.0329139369145013	0.289349829063274	0.418754892940626	0.00604851842599397	0.692091180922195	0.214110999049255	0.792388945249161	0.464464211225739	0.16123235767559	0.453979223683984	0.0139294992667929
]17beta-Hydroxy-2alpha-methylestr-4-en-3-one[	0.483968043643766	0.0426059458825232	0.00166814028060891	0.0602222549188534	0.723079403614003	0.0199209195762831	0.0832750879854907	0.030594853433507	0.0759755364988672	0.0493535227847599	0.491687680814309	0.0174163982896873	0.357409058411308	0.891927368120301	0.741227471833402	0.30383913313538	0.061183249885592	0.138959484998823	0.0415865184642916
](+)-7alpha,8alpha-Epoxyblumenol B[	0.154343792887217	0.115714432041218	0.0944210375347869	0.00596132426717366	0.0486138402349856	0.0394945036721561	0.00931390887276073	0.0476072914240218	0.00139343328715702	0.0825369233953714	0.961960152072645	0.0108407078188208	0.299571884551304	0.0568255121131023	0.772115155394559	0.896753247693533	0.0201910380465231	0.0627632698911418	0.00654953866002916
](plusmn)12(13)-EpOME[	0.0176012290558587	0.0122788908332474	0.0152324008763278	0.00843692868672097	0.0209650088540498	0.140559655626604	0.00751805486538615	0.125992092964744	0.106906803948595	0.0413458064422492	0.760700271927209	0.101583598315286	0.875295139611121	0.152876828019268	0.386329371794398	0.879653614931831	0.14385924954389	0.427466711545995	0.0437362067957872
]5-Heptyltetrahydro-2-oxo-3-furancarboxyli...	0.389113090230498	0.0651000007465066	0.164868397244754	0.0339865468834228	0.790120712963913	0.106152327041488	0.000624439794120413	0.115775990954643	0.00916979588402111	0.0337686229602348	0.481470513685801	0.0238360247525122	0.875295139611121	0.135425162530426	0.507615717808285	0.350391479107202	0.0064157065211754	0.135357078732962	0.03624506442209
]linoleamide[	0.335085129558661	0.00111488310997299	0.00101846954957363	0.028410592659132	0.510393236666148	0.0442256440441917	0.145361109643457	0.0337915914392664	0.144237730491882	0.0969364852227237	0.839255378716349	0.104414412093794	0.0636965432589283	0.570283204907234	0.68274712519714	0.803420313796669	0.137281623672781	0.27605919633868	0.0611764834626347
]8-Hydroxy-9,10-epoxystearic acid[	0.626419075574764	0.173041993816142	0.127806009088262	0.0438567771389553	0.976950645218686	0.0720765340256682	0.11843556274658	0.0872592658437477	0.0392047536588533	0.00818206461633419	0.411670624763918	0.00848459489757802	0.837018831979168	0.768849662541952	0.989513250552799	0.221574125001243	0.0112794740633051	0.0204736267761605	0.0155126398890051
]tetranor-PGFM[	0.404909401798326	0.256402604352776	0.0293363374813764	0.00282452787396448	1	0.00959749791784104	0.00648217522837657	0.0112131905148805	0.0254314454793678	0.0485802888870239	0.995243442728781	0.024317836685245	0.948242126219739	0.946012259660398	0.673033655094188	0.0848227441774161	0.000948282785737886	0.0453965555280507	0.03624506442209
]3beta,7beta,8beta,12zeta,17-pentahydroxyl...	0.226933023293105	0.121655843232375	0.0717684158405381	0.00282452787396448	0.437054817886815	0.016580122159545	0.00163929760862569	0.0208330550695177	0.00282743583848788	0.0186625294177118	0.890902472698484	0.00960572759527523	0.849743709157138	0.23275560389799	0.673033655094188	0.316254418548309	0.00211168123925454	0.0238576461278064	0.00654953866002916
]Nicotianamine[	0.0254617838328177	0.0236905765970676	0.00134307868238359	0.00171391786643471	0.133765516363755	0.00222424069903226	0.0013880563429427	0.00312896020915332	0.000525200714055041	0.00941397730678362	0.496854730309843	0.00385264443972844	0.841256404464266	0.187987860543882	0.5338078692232	0.244498695798518	0.00743441908253395	0.122940102748555	0.000551881357867323
]Deoxyadenosine[	0.336492925289972	0.0240980251817913	0.0355203691303396	0.0333639706081827	0.439208393087333	0.00415468670061414	0.0121610697765253	0.00343009788969884	0.00315270993809547	0.0558829590312651	0.701191819985628	0.00370983069047259	0.683167574890714	0.0212406400855945	0.480721452666275	0.687410717473402	0.0884783603479258	0.266999750080364	0.00556396562884398
]3-Hydroxysebacic acid[	0.137365816377875	0.00850203498679614	0.0152324008763278	0.000791397662909477	0.102672676823341	0.00862675603191354	0.00286777619559908	0.0117968184959416	0.0113053134978593	0.0128602985333672	0.397693499028715	0.0312862262873321	0.567719718223305	0.311505076545963	0.197973226915041	0.398982926641289	0.047063140467273	0.0398301042989322	0.0155126398890051
]SCHEMBL12145714[	0.0626252809147583	0.0307011774410475	0.0218145921437429	0.020163333629313	0.0477980079324758	0.0130355302640135	0.00232338377901309	0.0181913922930605	0.0100755230948537	0.060239302504316	0.697581735751124	0.0456229314435426	0.896677625761926	0.397417480638449	0.692507490030356	0.338789908071246	0.0620591741892262	0.173857304266979	0.0190973844436086
]NSC403152[	0.382889260322922	0.0493346429512487	0.00320390861439579	0.00188911395544045	0.732604700296944	0.00817146304218763	0.003316323341092	0.0101141636837205	0.00649406556449317	0.00400825239020941	0.552465308324298	0.00870008300386838	0.841256404464266	0.48008168618157	0.762029006601694	0.753465069474783	0.000134322374774731	0.0136256615755206	0.0314382331151235
]4-({[(2R)-2-methyloctyl]oxy}carbonyl)benz...	0.320882353438714	0.0366030544165177	0.00743441908253395	0.000435949974693539	0.502812727194396	0.000715589577984233	0.00888822673927425	0.000499892371898847	0.000374606628982033	0.056717714281912	0.957208997982662	0.000683524922095113	0.745040351833616	0.257455106150693	0.958069089574839	0.617367408970642	0.00125495816615229	0.0398301042989322	0.00237313852057985
]Toluene-4-sulfonate[	0.606983660372129	0.0139936570261021	0.00238695266930078	0.0116642899905439	0.689235677033846	0.0140296776710822	0.0248596950403823	0.021300701229976	0.0269125089120572	0.0158755795556416	0.46632027566071	0.00806630383124274	0.692091180922195	0.883319227970615	0.979028110212286	0.398982926641289	0.00580073696223149	0.0291936845294369	0.0308733090219981
]1S-Acetoxy-3-myodesertene[	0.231506214914383	0.0613152332988729	0.0871536362605108	0.00643547155005475	0.142448932600347	0.00653702394038436	0.00295331643930008	0.00817146304218763	0.00300183881519844	0.0226632048441846	0.995243442728781	0.0119159396971733	0.488240112324309	0.283706547512959	0.68274712519714	0.770025319039825	0.00743441908253395	0.0193051297118494	0.0187124881269289
]Harmalol[	0.0423256156260867	0.000773127348001168	0.0025350946044318	0.00126587788546839	0.0998730952461053	0.000599805325482983	0.000674799388333591	0.000308462407381693	0.000426216678276248	0.0064157065211754	0.301286488145459	0.00341925791092534	0.799082263778081	0.096563517220936	0.208188492983381	0.594378288173693	0.0226632048441846	0.193537723080389	0.00276712446592531
]Crocusatin B[	0.710464480191819	0.716610624612982	0.150648115287631	0.619597275996668	0.537335424833765	0.985133927813887	0.637939934445175	0.818067538922457	0.421871461017068	0.239800047674113	0.225190517293997	0.862414608533208	0.288979717380945	0.12884382733979	0.229619959018171	0.380355801188657	0.492057050205944	0.265979143791406	0.793644444912452
]SCHEMBL7524756[	0.531780104064064	0.000897658448735461	0.0134241253978913	0.00676791434460933	0.684945786012191	0.0103805906538956	0.0102135374339829	0.00672574600235953	0.00207377478037918	0.0030247187950434	0.737972523187116	0.00588722356241855	0.883839229832189	0.12884382733979	0.587933595032023	0.72881442702398	0.0044672086977382	0.0378809936649529	0.0271322926606019
]2,6,10-Trimethyldodeca-6,11-Diene-2,3,10-...	0.0756368805196259	0.000217788504229821	0.0140071223296001	0.0305500693361398	0.0431155528206566	0.0630846673394074	0.00698485658809345	0.0845824184926021	0.0129336066741599	0.0134241253978913	0.458834432129545	0.0330904397716989	0.782350828546604	0.0839794662847047	0.0772076994890889	0.564281969472802	0.263863014613523	0.335556003545089	0.0198855544764536
]2-Ethyl-1-hexanol sulfate[	0.806213275502652	0.107186566249878	0.113033866214368	0.651311654151246	0.49904241043523	0.462960568491813	0.491974999884667	0.439849365143185	0.462740684128383	0.164868397244754	0.693138318360799	0.68519756699714	0.0857245835038891	0.708873487842773	0.751978634594666	0.753465069474783	0.39272049088162	0.590304516433034	0.738227065271069
](20S)-6beta,7beta,14beta-trihydroxy-20-me...	0.599277179398135	0.00850203498679614	0.00379343266915977	0.00971971837711916	0.715157765701428	0.0299417838665699	0.08546140461383	0.0299417838665699	0.0510976715492695	0.00985565039092196	0.589580616234728	0.0273676906532239	0.364839380841476	0.963994602297331	0.833300928603161	0.556861281085539	0.00985565039092196	0.0229740096961364	0.0349944992859386
]Atractyloside A[	0.81468350727676	0.287109135419	0.0658194725010812	0.0899724883563908	0.49904241043523	0.00502121328536065	0.00868123809581522	0.0103805906538956	0.006661616825689	0.862603694666873	0.623399162995712	0.0362715117655186	0.728621823317844	0.378025281896266	0.482038979759261	0.221574125001243	0.168558822503884	0.516509937343911	0.0856193329423953
]3alpha-Hydroxyoreadone[	0.265135837149512	0.015890218118078	0.0413458064422492	0.00250382819975892	0.502812727194396	0.00672574600235953	0.00129679951347073	0.00886180894315736	0.00228029254325923	0.00941397730678362	0.905068252255798	0.00352372652539223	0.89239533859466	0.200774302977876	0.65375264356054	0.471289728362107	0.00238695266930078	0.0167793566735255	0.00840042369957716
]Aleuretic Acid[	0.439038884523729	0.00827349069745398	0.0370154178272064	0.0366903992994834	0.732889472293731	0.0322466696140735	0.0390429766502041	0.0457174504934703	0.0111753680306932	0.00102871635976332	0.826331617372818	0.0175490213807759	0.334716887272748	0.215073857380627	0.251643196148385	0.379797788660605	0.0674186437490134	0.0418013500857479	0.0172846518804484
]Tri(butoxyethyl)phosphate[	0.260158134408511	0.0054203402780908	0.000705890586909952	0.00388068474610925	0.0931112664080032	0.000780015135880996	0.0161192722202346	0.000923174767644586	0.00242700174019195	0.0413458064422492	0.857975858627992	0.000233951074527061	0.978423102046643	0.247389101273807	0.417016875377674	0.464464211225739	0.0848227441774161	0.189490467758679	0.0017210288710654
]Tetrapropylene glycol[	0.818925909354802	0.0391895016374151	0.00523375330132758	0.0431388548981513	0.921734356802043	0.0106525180754895	0.0596538651581553	0.0124040473935354	0.0873682051295623	0.0283010872421088	0.697581735751124	0.0268400819149468	0.664107501105122	0.812477017087183	0.792388945249161	0.720651308237203	0.0209906963682178	0.0800461016325598	0.106306730367867
](3S,8S)-cordiarimide B|cordiarimide B|N-[...	0.478305025109208	0.0433240809967756	0.0780987414167251	0.112521068818025	0.750175247927514	0.0130355302640135	0.0185880162473224	0.0190412669494002	0.00649406556449317	0.258936452562499	0.66667862796375	0.0146415689638282	0.414518099380579	0.156540952617729	0.741965482071813	0.14385924954389	0.134071286197255	0.389250537141981	0.0139294992667929
]2,4-Heptadecanedione[	0.0351596885648715	0.000613173604659956	0.00423273924846046	0.00551546925337432	0.0180961893808793	0.00711619170070499	0.0013880563429427	0.00934710382793513	0.00159616495398773	0.0152324008763278	0.313262568742716	0.00848459489757802	0.952550556691842	0.0244445169902652	0.113540185946001	0.803420313796669	0.137281623672781	0.261024682378338	0.00503900421429737
]Pachysandienol B[	0.33796812983211	0.0433240809967756	0.0738355344954811	0.0111517578494693	0.763429638371983	0.00985315874100379	0.019731641428693	0.011502094909182	0.00412289447698289	0.00211168123925454	0.990487035615043	0.00408531367871889	0.943935039657521	0.262581265377096	0.644187678721338	0.350391479107202	0.00708152408658291	0.0148259428794941	0.00545934385970881
]9-Aminononanoic acid[	0.528133570880553	0.0991104134359537	0.0919523585057291	0.246259924656295	0.359917690432637	0.413649260182571	0.564804078566772	0.421049829383567	0.343120553622384	0.0140071223296001	0.715446436489132	0.16326472169847	0.509372661423599	0.609851460192239	0.884998966223352	0.115887838148784	0.137281623672781	0.270990658240036	0.165167265202375
]CHEBI:69693[	0.952233265716057	0.287109135419	0.157650464737821	0.11984338849442	0.921734356802043	0.138678644050423	0.0633381322944548	0.17088487064632	0.208734645137095	0.056717714281912	0.227674600494826	0.13074833468015	0.952550556691842	0.305822140286483	0.958069089574839	0.380355801188657	0.0186625294177118	0.0297204498005827	0.391748082022785
]CHEBI:66168[	0.135741522598198	0.101752946996937	0.03869090714065	0.00308618578673858	0.178921834877917	0.00817146304218763	0.00270269747511431	0.0101141636837205	0.00170617971081133	0.0123152031982463	0.76526855818295	0.00408531367871889	0.447275151991238	0.267769520553164	0.772115155394559	0.556861281085539	0.00379343266915977	0.0276560488436615	0.00606288885916317
]CHEBI:79226[	0.0227353039424827	0.0318191601735389	0.00610204667907688	0.0205660574929225	0.164834638658272	0.000747232626334693	0.00163929760862569	0.00104410082292672	0.00448071519992288	0.0533504356779435	0.292484855753281	0.00588722356241855	0.778181614718074	0.0939459037941375	0.482038979759261	0.14385924954389	0.0994991119375397	0.440621443340853	0.0017210288710654
]oscr#7[	0.323694539397704	0.180835429851226	0.157650464737821	0.00399058922034046	0.235599162115684	0.0143739073064855	0.0037144616149285	0.0181913922930605	0.00309223920390078	0.075945491167412	0.91452728812942	0.00655365049973256	0.520095742090132	0.278332207423241	0.61581000887656	0.356275041512577	0.010787984601949	0.0341994978618478	0.00902966500760627
]PyroGlu-Met[	0.00868219825775718	0.36958825343331	0.00419420701880546	0.115847434740764	0.0629011484792028	0.0274301052265238	0.0505378272278834	0.0424257843153852	0.217277272833615	0.900962588194532	0.258465204305139	0.121475488701338	0.299201639173904	0.52775764626726	0.905743017817049	0.0174731145349929	0.774018064785827	0.597641086545936	0.0218471213038569
]Hymatoxin A[	0.427584392154728	0.0128310513319991	0.0272939727097306	0.00327123722654665	0.458469017577694	0.0136919276381569	0.00426527773714103	0.0190412669494002	0.019328392730356	0.0263144998706664	0.702034383004078	0.021536072004537	0.761562419720906	0.539437757799911	0.937135787495765	0.664341079162354	0.0044672086977382	0.00956392574917064	0.0490720164349223
]Diphosphoric acid[	0.241237556118824	0.00166292782708566	0.00599448304389716	0.00364871882533802	0.221909879462901	0.0126838193572087	0.00959052461037047	0.0126838193572087	0.0375033178486515	0.0155679894997025	0.750497547699144	0.0253616098519385	0.430542005751679	0.344042667794586	0.445567789646354	0.585979816431443	0.0516122920118007	0.0825360233951742	0.0249176051632065
]19S-HETE[	0.485280260944728	0.266403456185089	0.016539722195378	0.143780874110718	0.560920742242194	0.0697462612042239	0.481453080541362	0.0927939308930856	0.208734645137095	0.14385924954389	0.76526855818295	0.0623828932157002	0.253699999234198	0.717352803861276	0.264286810692725	0.104767513929187	0.0944210375347869	0.187487763197681	0.0515013147350731
]1-Phenyl-1-cyclohexene[	0.124739117889327	0.0117455517963712	0.0103135155496776	0.00290967409825171	0.0573523810104304	0.00238565817834635	0.00475156128045917	0.00356503472681879	0.00130024604873902	0.0413458064422492	0.919260917190836	0.002348880650336	0.450620918062539	0.317249368579901	0.833300928603161	0.696334105038116	0.0152324008763278	0.0523319512182581	0.00560551871788562
]heptadecane-1,2,3-tricarboxylic acid[	0.172682736940263	0.154543676826772	0.118791684532375	0.00327123722654665	0.480393226663298	0.016580122159545	0.00381977031939229	0.0208330550695177	0.000483555336780572	0.00985565039092196	0.966712506427333	0.00227367188398553	0.512935555366063	0.0550464390975935	0.569643311165027	0.492057050205944	0.00339156174521671	0.0225417505125163	0.00209179381761748
]O=C(CCCCC(=O)O)CCCCC(CCCCC(=O)O)=O[	0.262639756614782	0.0939718114910648	0.113033866214368	0.00145141947446925	0.402533810540446	0.016580122159545	0.000416639483519887	0.0208330550695177	0.00282743583848788	0.0293363374813764	0.737972523187116	0.00557493210424154	0.530921029772941	0.23275560389799	0.65375264356054	0.380355801188657	0.00109285081184818	0.0174731145349929	0.0103997271337863
]MK 800-62F1[	0.071441892213949	0.0020369737508239	0.000761081073194614	0.00308618578673858	0.12873369983674	0.00549135689073199	0.00116914238763233	0.00458384838643644	0.00258126124048275	0.03040021888817	0.706496133726353	0.0030260313891759	0.875295139611121	0.209604038856203	0.482038979759261	0.191855631425543	0.0226632048441846	0.338422079822463	0.00084913895630967
]Ekeberin A[	0.462454704290721	0.0218152053773419	0.0161072149007659	0.0232136581801003	0.548774581937079	0.0051296778823855	0.00773700700388957	0.00767625445655606	0.00247694000354981	0.0979376831422605	0.950048144664153	0.00318624360226805	0.450280473237144	0.135112501567849	0.75682540613657	0.324231197003156	0.0483884688819303	0.159669522051808	0.00649689434976031
]7C-aglycone[	0.0497432523294892	0.450809703776222	0.258936452562499	0.0263874654033303	0.0218458683993201	0.0344680662611769	0.00501082283530163	0.0418098689796031	0.101421717399113	0.617367408970642	0.581245176764157	0.116293656234179	0.364839380841476	0.658697807642626	0.937135787495765	0.221574125001243	0.154122469896848	0.370860873829144	0.0731858395316773
]julocrotine[	0.0423256156260867	0.0152370534161046	0.168558822503884	0.0316647382156743	0.0661615970485752	0.026996966799397	0.00225297170348737	0.0358517318860576	3.03783152606485e-05	0.0194151403865317	0.481470513685801	0.00267014001328314	0.315884655996373	0.00209306891201821	0.197973226915041	0.648542066972341	0.0944210375347869	0.212444651508362	0.00109883188455573
]A-58365B[	0.626419075574764	0.0296133477991267	0.0140071223296001	0.0311036052626061	0.880528099752412	0.0476072914240218	0.0487653360820062	0.0476072914240218	0.052753785130546	0.0413458064422492	0.390801519525287	0.0318791058544527	0.273517801643815	0.334848749587333	0.507615717808285	0.820241877504489	0.00941397730678362	0.0618400634073457	0.0467290416951875
]glas#24[	0.698237838279983	0.0559446044472729	0.0895300319918801	0.271111702556413	0.541235337361125	0.377690622417628	0.282637560236649	0.280669161339185	0.18144152173365	0.656424514748595	0.0714258341037803	0.0761985469249753	0.338422079822463	0.47289262399581	0.131722379632555	0.837137221795472	0.0780987414167251	0.720453361290197	0.127097096854022
]Trungapeptin C[	0.168390415583075	0.0098910840284514	0.000476014456606944	0.0309966754331361	0.602099532276402	0.0144139966766994	0.0619156466036446	0.023249472359564	0.0193009345516097	0.0094325544885101	0.920669548470876	0.0038324817470623	0.430542005751679	0.396648380656221	0.90169473167794	0.214110999049255	0.0663629647145065	0.167550369013146	0.00431125716628245
]gelseziridine[	0.822658355213086	0.0855881242005814	0.100993078836325	0.00779876207740426	0.776101999629927	0.0485952833669041	0.0229957609517151	0.0541234159180304	0.0208946313932332	0.0168196296071224	0.288101750510651	0.0115988138457883	0.555386703612154	0.874039344953295	0.596073799450757	0.647566449935049	0.000616641915769378	0.00426913879400947	0.0621863995912422
]10-epi-7,10-epoxy-ar-bisabol-11-ol[	0.0905014798612109	0.314306159112132	0.104767513929187	0.864774310937353	0.204873882610003	0.117437134393904	0.0587579751878675	0.198063625954084	0.0664686125319482	0.845610441149366	0.322424349814354	0.132427281992337	0.241777532880213	0.0254116752187923	0.342683789046342	0.0639190718268201	0.586793393701205	0.246503729187058	0.0515013147350731
]Picrasin G[	0.387192845305395	0.0119298245875827	0.00851400005898961	0.00333443421167789	0.0590168179202275	0.00468437932642773	0.00271516113928394	0.00789075691096763	0.0132819824159696	0.0929131156290988	0.881388849347974	0.0118362916008325	0.870933677309209	0.479752440097708	0.507298151941282	0.684055822981762	0.0573729312865163	0.0611643689182464	0.0403703986976345
]BIBN-161[	0.271070243159319	0.0178766161095152	0.00167255981892733	0.00275435190162199	0.375638678139703	0.00183809231197385	0.0107351410544703	0.00280229593792503	0.00354367656436283	0.0378809936649529	0.983340782575906	0.00224924812635363	0.552574786176737	0.472560516160796	0.879718300773655	0.214615892343745	0.0164406126137069	0.066815035650889	0.0029092793915011
]EnP(5,8)[	0.0396035787380555	0.0265255859192273	0.000948282785737886	0.00150110721597319	0.0842014636957511	0.000849124390249978	0.003316323341092	0.00108717490183752	0.0118290504910572	0.0263144998706664	0.552465308324298	0.00331729870407438	0.89239533859466	0.359162437301285	0.61581000887656	0.230573463621845	0.0263144998706664	0.157320981648978	0.0017210288710654
]Capsaicin[	0.275402706411281	0.0429477245782337	0.0274141533411081	0.0434820049420064	0.233179459362573	0.00567731251386872	0.0428130232970336	0.00799899546070826	0.0210301708477858	0.104617978767618	0.849850287272448	0.0128209103549839	0.706174223127238	0.551789319185608	0.984153441834219	0.277833006156826	0.121712498101383	0.162093332448418	0.0150548015204583
]Sulcatone[	0.561352749162167	0.0255531844271835	0.050133557803774	0.00366817502637318	0.230694038958457	0.0299417838665699	0.00169372863692052	0.0299417838665699	0.00170617971081133	0.115887838148784	0.383974483732061	0.00445535250529128	0.450620918062539	0.300200700577012	0.926682786107439	0.72881442702398	0.000705890586909952	0.0476271042058432	0.0103997271337863
]moclobemide[	0.0834025921717578	0.0165649925819893	0.0584589767747197	0.0012226578111485	0.0714628093722052	0.0418098689796031	1.35568236261374e-05	0.0402552936187135	0.0058571048041931	0.0172252866160947	0.886187209268341	0.0198226307057565	0.481290677330312	0.23275560389799	0.342683789046342	0.405298347282759	0.00379343266915977	0.0868940417133648	0.0130421408392669
]5,9:6,9-Diepoxy-3-megastigmene[	0.430876264067685	0.00260895425401131	0.00224590060105134	0.0109022264388761	0.853209857313838	0.0275674044582768	0.0552732668490243	0.0232528041176872	0.0150595460162948	0.00358797041175674	0.47008562845991	0.00984336761439231	0.549185337886511	0.334848749587333	0.72205653525126	0.956891924031642	0.00423273924846046	0.0366221392497779	0.0198855544764536
]PAF C-16[	0.726869732060264	0.000287225836291372	0.157650464737821	0.308369063458176	0.258477291846493	0.746241851524947	0.395028560600204	0.635494625440426	0.520124174292572	0.4376585109498	0.623399162995712	0.510754011008655	0.749161410702185	0.919087028597744	0.947598421937851	0.471289728362107	0.564281969472802	0.774018064785827	0.63517784863044
]2-Pentyl-1H-quinolin-4-one[	0.0384245665769689	0.0202165622491628	0.00121320441299977	0.00277583245466073	0.034675320641488	0.000473021032968646	0.00217983489194307	0.000689974089617351	0.00202119033273451	0.028489860543935	0.643827083593725	0.000978776992175856	0.825546248450816	0.356805741081601	0.454062726860024	0.156540952617729	0.0605104296878003	0.2183208411522	0.000855164277147491
](1RS,3SR,5SR,8SR,9RS,13RS)-8,9-dihydroxy-...	0.408108930021641	0.0378796333055078	0.00708152408658291	0.0175123008813838	0.710816238121982	0.00582385783069639	0.0387725992883756	0.00773542526588678	0.0144261787573621	0.0186625294177118	0.843928315715662	0.00312072958227461	0.716379672306303	0.786230186196256	0.853914961229655	0.115887838148784	0.0186625294177118	0.0800461016325598	0.00654953866002916
]Griffinisterone C[	0.495833984760486	0.0462565103448447	0.0639190718268201	0.159605493946218	0.285443623069582	0.0136919276381569	0.32614636139758	0.00731805623560677	0.0448570556604566	0.060239302504316	0.458834432129545	0.00766453007280021	0.828556382196993	0.237571416058342	0.87461797742486	0.411666430497963	0.0427234481633318	0.124447337462805	0.148773240986409
]5-Aminosalicylic?acid[	0.296214926310245	0.0194898207226251	0.130912854298991	0.0912013396845359	0.172790484271626	0.166609891318729	0.05113511698204	0.198063625954084	0.0987551012584706	0.0326158632940219	0.728936966778662	0.0832703894685016	0.995684171775622	0.300200700577012	0.905812062854314	0.888197653985307	0.0919523585057291	0.0929131156290988	0.0611764834626347
]Vernoflexuoside[	0.0146108579488842	0.0134024872546945	0.0550150297781375	0.10968175766821	0.0288365978435572	0.0549438825488826	0.0104488043173259	0.0720765340256682	0.00448071519992288	0.0677608501901541	0.106716322270161	0.0279031941725809	0.676052114315776	0.00510341604657993	0.0446390386638877	0.16123235767559	0.680273694985841	0.978423102046643	0.0017210288710654
]Gravolenic acid[	0.421039859750336	0.0576946162222767	0.0717684158405381	0.00884865031236659	0.105527190760636	0.0194775747625617	0.00232338377901309	0.0264356046849374	0.00874175081487083	0.0848227441774161	0.806693600040765	0.0279031941725809	0.943935039657521	0.200774302977876	0.507615717808285	0.965508169895628	0.03869090714065	0.0476271042058432	0.0540187501370433
]Lauramidopropylbetaine[	0.827424747305546	0.391736144637443	0.204254580845515	0.339643089524238	0.564894376228201	0.304914358152895	0.170443953031201	0.363803117066122	0.26318382856675	0.0326158632940219	0.160573807144471	0.1225732408651	0.92242366797406	0.901180849582757	0.772115155394559	0.333072306633608	0.0263144998706664	0.12144556683502	0.219140543996893
]p-Coumaric acid[	0.726869732060264	0.261373674079377	0.16123235767559	0.50290942844037	0.81703232183058	0.23313800537104	0.417430884390238	0.314314292416249	0.183452855153668	0.249254298928919	0.313262568742716	0.181389028792824	0.696120496214264	0.593894183392396	0.448934674831147	0.333072306633608	0.0697436755737559	0.114161838755138	0.465525872349022
]Feruloylagmatine[	0.07779995090947	0.00191121874348243	0.00101846954957363	0.00160464259541926	0.120640131878212	0.00230380420308718	0.000416639483519887	0.00368135530256408	0.00435877930433848	0.050133557803774	0.489133690025498	0.0143167103259518	0.488240112324309	0.444671669240281	0.448934674831147	0.147227133862893	0.0349520067895179	0.1609005178423	0.00780642659646924
]Wyethic acid[	0.874466495441956	0.180835429851226	0.0112794740633051	0.155992206513953	0.732604700296944	0.134968402523121	0.29317001343052	0.193350386408641	0.455796523174694	0.179958657884982	0.272551646799864	0.155613510497639	0.0725588005562157	0.692011482764114	0.335693773494326	0.39272049088162	0.130912854298991	0.127500073929646	0.24744306885891
]alpha-Tocopherol[	0.982622271564326	0.015890218118078	0.00211168123925454	0.192593680565643	0.894236609117713	0.0351547481097363	0.274889810223094	0.0264356046849374	0.191644487815505	0.244498695798518	0.733450645230919	0.0844933379539974	0.127500073929646	0.642259409589194	0.712163553761791	0.956891924031642	0.235158319266344	0.556567186173405	0.167060300280033
]4-Hydroxyphenyl acetate[	0.312531222678033	0.0146050234156951	0.00238695266930078	0.00765903763258358	0.356747923652558	0.00549135689073199	0.00313057775762271	0.00817146304218763	0.00134618204114467	0.060239302504316	0.640582243290574	0.00101249654812152	0.926722363011618	0.278332207423241	0.989513250552799	0.294617653568414	0.00610204667907688	0.118494417900695	0.00215944995985407
]D-erythro-Sphingosine C-20[	0.190376667861959	0.000217788504229821	0.0085775841030995	0.0106571111397482	0.19161107211012	0.00985315874100379	0.00426527773714103	0.0109300248828434	0.00513208925643682	0.0780987414167251	0.390801519525287	0.0233615850790418	0.27605919633868	0.23275560389799	0.364143598937392	0.244498695798518	0.115887838148784	0.270990658240036	0.0106431794581021
]3-(6'-Methylthio)hexylmalic acid[	0.251219852033121	0.0294698721581805	0.0461312098170137	0.0680814496814237	0.136879938780482	0.00120985167233423	0.0102583673964323	0.0017718468777641	0.000233976919589818	0.0811594729833769	0.708524709294367	0.00116107650560693	0.651997274994984	0.0465749221619478	0.38973811312325	0.708253861192428	0.168222442293073	0.300541614417016	0.00737178015894724
]Dendroside F[	0.318084392831919	0.124704521900026	0.299942128492374	0.0912013396845359	0.258477291846493	0.676324383227104	0.739059028781963	0.61322083660723	0.302968050422709	0.0128602985333672	0.0569103529564274	0.2886519289941	0.828556382196993	0.928054318697964	0.448934674831147	0.0441352182349839	0.00163819116387964	0.000596407952485833	0.659424279953422
]3-[5-(3-Aethyl-4-methyl-5-oxo-4,5-dihydro...	0.878764959557466	0.0043760542534228	0.0400017929595606	0.0171568478289443	0.790120712963913	0.0177776474506537	0.0189633586610714	0.0147247011160583	0.0123716595699102	0.0179327341310354	0.261541907403055	0.0067292937693213	0.778181614718074	0.403997657413433	0.947598421937851	0.602002683881979	0.00163819116387964	0.0139183356473995	0.083253429808291
]Rengynic acid[	0.114369746003215	0.314306159112132	0.102109322085997	0.022239454040818	0.0115501830532674	0.00886180894315736	0.00632117525702158	0.0103805906538956	0.00389737228514919	0.289349829063274	0.797442310970931	0.0067292937693213	0.124447337462805	0.0330274004245301	0.663368395360959	0.939673739789045	0.0919523585057291	0.307664737675351	0.00840042369957716
]6-methoxyflindersine[	0.00180334211393074	0.0155055666318991	0.00386125518297797	0.0193230200364058	0.0123499612563811	0.00470253741084825	0.00267177792721895	0.00670125331454008	0.00696160846648786	0.114709879824032	0.0835645453712244	0.0156125811906545	0.612190143087477	0.0212406400855945	0.186699964620642	0.174739123402569	0.476840222845859	0.874929425565918	0.00124770878017966
]5-(3-methoxyphenyl)-N-((octahydro-1H-quin...	0.437498980208041	0.0296133477991267	0.140544177373676	0.0583656479915111	0.862300064671444	0.0442256440441917	0.124431517746016	0.0493686498350607	0.0163912472123178	0.000286465682391768	0.957208997982662	0.0198226307057565	0.761562419720906	0.192189145631877	0.587933595032023	0.803420313796669	0.0400017929595606	0.0130547725567396	0.0215372080234646
]3-Aminoacetophenon[	0.215751890275327	0.00632712891325937	0.00285370590345702	0.0540240942050918	0.719507493568359	0.0253397338362258	0.0109321402449267	0.0242790473719339	0.0295265443549397	0.147227133862893	0.980975272418825	0.0133758231102825	0.141876922275519	0.160263725418602	0.702313416345493	0.1247504235984	0.179958657884982	0.790705836791397	0.0130421408392669
]N/A[	0.730988793741267	0.675707966368422	0.00941397730678362	0.0258993778095369	0.830562243389859	0.00172744681142589	0.0977433955438454	0.00214691930465727	0.12152470122396	0.249254298928919	0.839255378716349	0.0190064814219895	0.628735118170624	0.734403706184356	0.989513250552799	0.137281623672781	0.0550150297781375	0.193537723080389	0.0892580016909927
](R)-(Homo)2-citrate[	0.00895470998266124	0.104444861022146	0.0218145921437429	0.0254182390058806	0.000240643668118157	0.0559165289503571	0.00341247033123704	0.0732626445421305	0.0705288921692397	0.640694440816884	0.370516797192702	0.0895141738874059	0.987052963983893	0.247389101273807	0.315218318997881	0.183868822026193	0.680273694985841	0.900962588194532	0.0308733090219981
]phenol[	0.194463585631068	0.297813143437356	0.0871536362605108	0.00457824725582157	0.168781345217867	0.0186125691825496	0.00163929760862569	0.0275674044582768	0.00242700174019195	0.239800047674113	0.905068252255798	0.0030260313891759	0.373892027992492	0.10195324782612	0.731990977632341	0.305323156307405	0.0158755795556416	0.148607619802569	0.00302781626376758
]Mescaloxylic acid[	0.137051525258504	0.0193795371722532	0.0122337619975394	0.0269968102423603	0.0448390263634222	0.00810998606749735	0.00337952389778406	0.0129509133912729	0.0156185788926704	0.141876922275519	0.961932169584346	0.00508718324204782	0.939585044951754	0.299830457895012	0.643941932078462	0.212444651508362	0.1609005178423	0.349658827835855	0.00784297662160793
]Gln Asp Ile[	0.488786113738409	0.0462565103448447	0.157650464737821	0.0209749688237655	0.967734730995553	0.0351547481097363	0.0561297405732561	0.0365591125350595	0.0235548879346559	0.00125495816615229	0.928735655828719	0.0194112353449194	0.90525011572987	0.390895129115788	0.5338078692232	0.4376585109498	0.010787984601949	0.0102413219598581	0.0215372080234646
]LysoPE(0:0/20:3(5Z,8Z,11Z))[	0.140654195951389	0.00191121874348243	0.0146097319549812	0.0620197731574148	0.0971279608183508	0.0394945036721561	0.0161192722202346	0.0511780351858944	0.0494804774957287	0.157650464737821	0.444044210275607	0.0882394771280295	0.181563080772977	0.403997657413433	0.490494673749282	0.176103738091593	0.356275041512577	0.502281595188111	0.0325916272843565
]Diaminopropane[	0.0489608686524907	0.0285551514225708	0.00985565039092196	0.020163333629313	0.115957389008158	0.0079510741171045	0.0106883207945645	0.00839666563139918	0.0561849007465089	0.0738355344954811	0.508543354473489	0.030125662286677	0.761562419720906	0.768849662541952	0.702313416345493	0.0639190718268201	0.107474079399301	0.364839380841476	0.0108910983339665
]LPA(18:0)[	0.07779995090947	0.0102539931538765	0.0969364852227237	0.207379475579604	0.430032449491832	0.177432994360519	0.114072663876415	0.225313877854943	0.0279359498069551	0.0919523585057291	0.733450645230919	0.0279031941725809	0.753288841707529	0.0792918535288203	0.792388945249161	0.278984459737083	0.405298347282759	0.597913412509112	0.012199693989472
]Soyasapogenol B[	0.260158134408511	0.0651000007465066	0.249254298928919	0.0273847445297428	0.593039943852124	0.00731805623560677	0.00733685152685926	0.00910189961201957	0.00023828541790083	0.0253621763206078	0.636269978353041	0.00131218234742647	0.668080790761678	0.0533088847706684	0.356909087792171	0.230573463621845	0.0374126481301493	0.0880748807811982	0.00215944995985407
]Corrin[	0.362391604775638	0.0362250771018695	0.0190737370200953	0.00171110098285099	0.499588163580773	0.00206436786612452	0.00201752992260129	0.00165555011172769	0.00266869725918828	0.103274335031359	0.878228533147173	0.00394645939909699	0.908870120206676	0.296473497249005	0.889384397681608	0.550180675402015	0.00165887932204933	0.0601087806940812	0.0102725412068718
]2-Ethyl-5-carboxypentyl phthalate[	0.376719993974077	0.0172618557059505	0.0413458064422492	0.00327123722654665	0.261100703550251	0.00959749791784104	0.00163929760862569	0.0124040473935354	0.00121220812062384	0.0085775841030995	0.843928315715662	0.00690866280806191	0.853993226389834	0.119390709779347	0.229619959018171	0.688288293957414	0.00780113863100818	0.0257030961450564	0.0101606847745139
]N-Lauroylglycine[	0.231108102341173	0.0173310575795229	0.000443173353041004	0.000340639518770391	0.31842518037446	0.00333959296337705	0.00332988665448775	0.00552802664456786	0.00466150597415371	0.0275260698015414	0.937291982110593	0.00635862298614809	0.539400704816756	0.383608506845004	0.862232752038384	0.471443875710646	0.0043760542534228	0.0278982658766951	0.00737656623807359
]Smilagenin[	0.755844560639898	0.00462053645983396	0.113033866214368	0.176558873049128	0.426543226908881	0.164499406694659	0.417430884390238	0.103073475579204	0.169678761433354	0.154122469896848	0.581245176764157	0.117842055879824	0.13696740259677	0.692011482764114	0.417016875377674	0.931073583667659	0.0871536362605108	0.232496157831228	0.161424314957684
]Albocycline M-2[	0.84874864400863	0.015890218118078	0.03869090714065	0.0468181964957841	0.921734356802043	0.0351547481097363	0.0633381322944548	0.0351547481097363	0.0329139369145013	0.0146097319549812	0.245547172166355	0.0143167103259518	0.692091180922195	0.340836760786766	0.87461797742486	0.680273694985841	0.00708152408658291	0.0174731145349929	0.0856193329423953
]NCGC00380297-01[	0.0788980830392516	0.0670551891985767	0.000761081073194614	0.016124046673514	0.144230595639533	0.000923174767644586	0.00868123809581522	0.00160346960484814	0.00874175081487083	0.195932624867889	0.528304235047713	0.00848459489757802	0.505821320079216	0.273019847432704	0.979028110212286	0.168558822503884	0.0969364852227237	0.408121994346384	0.00268437594652315
]SCHEMBL4748090[	0.464502089396409	0.00462053645983396	0.191855631425543	0.404122081788004	0.794591402949348	0.124247648570322	0.561056584837507	0.0872592658437477	0.0510976715492695	0.0871536362605108	0.187779820894086	0.119404750646875	0.138590792407958	0.152876828019268	0.378854209127698	0.527609768861268	0.828680750033226	0.841256404464266	0.0786631905636321
]Tropisetron[	0.387674117580554	0.153232697340004	0.0493535227847599	0.0164078717638345	0.432147518548042	0.00651253053599454	0.0084261857192891	0.00907862678673066	0.00123679411087174	0.233702896341941	0.656985287097996	0.00052260872350951	0.703364937028897	0.115169952835917	0.874250307135999	0.348922716375079	0.0221788016622946	0.170610005577937	0.00242028242582926
]hamiltonin A[	0.250376248353331	0.101752946996937	0.0550150297781375	0.0620197731574148	0.426543226908881	0.0173712461721522	0.0587579751878675	0.0217764080592957	0.0222188051467476	0.0209906963682178	0.952459193888503	0.0054238285906969	0.948242126219739	0.378025281896266	0.853914961229655	0.191855631425543	0.060239302504316	0.135357078732962	0.00404340902240508
](4R,6R,10R,12R)-4,10-dihydroxy-2,8-dioxo-...	0.247966925676501	0.0405331832922498	0.0969364852227237	0.00445549202679318	0.491542033910425	0.0281470112031421	0.0174964631097492	0.0344680662611769	0.00220968154712797	0.00134307868238359	0.881475522443219	0.0048518030865583	0.720453361290197	0.179766920691037	0.731990977632341	0.579248630664253	0.0025350946044318	0.00442714644189923	0.00340587425384697
]5,6-Dihydroxyprostaglandin F1a[	0.257690972082897	0.0366030544165177	0.0550150297781375	0.0092761069278906	0.296684914498375	0.0237616665269402	0.00218429911711526	0.0344680662611769	0.00144202820011263	0.0140071223296001	0.909796350438721	0.0127759640954419	0.90525011572987	0.110430906230761	0.61581000887656	0.664341079162354	0.00551142233634372	0.026181102292901	0.00969560524408486
]Xestobergsterol A[	0.110115731805449	0.00230864389885355	0.000476822395363286	0.00177078189677005	0.155239145933388	0.00773542526588678	0.0503358905653406	0.00773542526588678	0.0209419019471255	0.00423273924846046	0.631968633641257	0.00848459489757802	0.545510584022994	0.700426093306246	0.432824565601341	0.278984459737083	0.0825369233953714	0.0979376831422605	0.00560551871788562
]Hesperetin[	0.204575418130554	0.0205695259629062	0.00467035045145892	0.000270930630419608	0.443792644205314	0.00454303488960228	0.00603568739528981	0.00612175260417369	0.000608302565828334	0.00222169899544511	0.916832797711969	0.000925518338095177	0.773855745823119	0.272650673816485	0.787155058241277	0.477833995485699	0.000245874781873656	0.00680110582692994	0.000972352961411183
]NSC 177499[	0.485280260944728	0.0965168429088934	0.0895300319918801	0.0460642514478118	0.514203274178775	0.298740869412008	0.11843556274658	0.292642082369513	0.231434711239289	0.0293363374813764	0.0365681293554245	0.102992143345042	0.745040351833616	0.847761526425765	0.663368395360959	0.63288233246826	0.000882106992984522	0.00871631377047688	0.302186796230059
]Glycidyl oleate[	0.335085129558661	0.00330438960310353	8.83913936384761e-05	0.00884865031236659	0.316979253366907	0.00502121328536065	0.0122176710918835	0.00283102227712106	0.0479016680971081	0.176103738091593	0.783612983988173	0.00891987956219942	0.315884655996373	0.444671669240281	0.947598421937851	0.471289728362107	0.0871536362605108	0.527301355317661	0.023748350488491
]CHEBI:79292[	0.326520930952912	0.140741734388837	0.0361665149722454	0.0772260492731736	0.255870163380972	0.0154463216648819	0.0535893514291783	0.0194775747625617	0.072625350622864	0.172303862892633	0.857975858627992	0.104414412093794	0.807479278246952	0.708873487842773	0.644187678721338	0.991374804556362	0.0944210375347869	0.12904565978448	0.163288614120918
](3R,5S,7R,8R,9S,10S,12S,13R,14S,17R)-17-(...	0.236137081822397	0.00771991247760972	0.000882106992984522	0.000435949974693539	0.613485322573218	0.000192412236459161	0.00392746652017872	0.000192412236459161	0.000722453640630949	0.0123152031982463	0.742502468880452	0.000182053161168483	0.749161410702185	0.365390727915927	0.551598578245257	0.134071286197255	0.0044672086977382	0.0675314970316201	0.000647992587551993
]20-HETE[	0.176516626302419	0.00934561636512798	0.0413458064422492	0.00274140602171613	0.537335424833765	0.0161952242690375	0.00415018009187929	0.0186125691825496	0.000169774592104766	0.00117161553509915	0.91452728812942	0.00101249654812152	0.794891424768872	0.119390709779347	0.587933595032023	0.350391479107202	0.0017475350604701	0.0189273360099635	0.000757452991298813
]4-Amino-4-deoxychorismate[	0.296214926310245	0.0631868477646012	0.0179327341310354	0.00580962428134635	0.305285767787305	0.0150821440970423	0.00192636093589327	0.0101141636837205	0.00853374291752718	0.696334105038116	0.802064874648954	0.00513144209352734	0.875295139611121	0.273019847432704	0.823031137399759	0.204254580845515	0.0263144998706664	0.656186116862598	0.00724624765932647
]Callydiyne[	0.823173025373473	0.188856708478918	0.0201910380465231	0.016124046673514	0.763429638371983	0.00959749791784104	0.0977433955438454	0.00312896020915332	0.052753785130546	0.625106429151613	0.811328347039335	0.0119159396971733	0.875295139611121	0.593894183392396	0.542670955586589	0.640694440816884	0.0172252866160947	0.509372661423599	0.0548777933578886
]Xanthurenic acid[	0.0917252511761508	0.00111488310997299	0.00211168123925454	0.0109022264388761	0.142448932600347	7.47547965045392e-05	0.00121049907569271	7.47547965045392e-05	0.000358596771211639	0.0550150297781375	0.192217265121314	0.000555534744162367	0.790705836791397	0.0913791700274484	0.113540185946001	0.127806009088262	0.157650464737821	0.552870895977177	0.000915171052296104
]Dendronpholide M[	0.0674186437490134	0.0378796333055078	0.1247504235984	0.0438567771389553	0.0416338749892728	0.122519995843923	0.0174964631097492	0.156236460872448	0.139144685130023	0.110229403917702	0.909796350438721	0.192008816757232	0.862503451300298	0.847761526425765	0.979028110212286	0.464464211225739	0.113033866214368	0.127500073929646	0.113435589786472
]N,N-Dimethyldecylamine[	0.154343792887217	0.00414206043386445	0.0030247187950434	0.0729321865775461	0.147839260896255	0.0143739073064855	0.102989819257149	0.00653702394038436	0.0861637757565177	0.492057050205944	0.208284170467927	0.0566680949751044	0.909540098038984	0.390895129115788	0.499020546027851	0.672291046599723	0.506139539990438	0.672062358729336	0.0690075087464002
]Nephrosteranic acid[	0.0800073563349861	0.0542341132738018	0.113033866214368	0.0491353050880901	0.356747923652558	0.00910189961201957	0.00715913484425412	0.00959749791784104	0.00117005130317516	0.0235370164742807	0.350826571950669	0.0067292937693213	0.841256404464266	0.110430906230761	0.208188492983381	0.047063140467273	0.14385924954389	0.364839380841476	0.00155680627471311
](-)-Asbestinine 2[	0.450648329844337	0.0175466584354811	0.00101321604216009	0.0376247119468271	0.924358904066003	0.0834224861581283	0.241727162870445	0.107006501466251	0.0942472912559458	0.0135153625158568	0.527330837037375	0.0262258741171808	0.147380229242549	0.575873309321586	0.620719867434023	0.542446925377307	0.052753785130546	0.0750671872698987	0.0266185598411932
]2-acetoxy-6-pentadecylbenzoic acid[	0.0158865027063493	0.0890256390071547	0.115887838148784	0.00483189011837881	0.0984937527821184	0.0117968184959416	3.02898057968903e-06	0.00959749791784104	0.000408399863548237	0.115887838148784	0.577095920427652	0.00199208671582607	0.214615892343745	0.0792918535288203	0.252394368423611	0.0361665149722454	0.0235370164742807	0.552870895977177	0.000508423468768893
]Bombykal[	0.00575750437394307	0.0275260698015414	0.03040021888817	0.016124046673514	0.0100045245841609	0.0450536580674803	0.0099824670669002	0.0502672922215128	0.0222188051467476	0.0485802888870239	0.162566785496055	0.0505001687738422	0.849743709157138	0.132106320323002	0.246574512345716	0.221574125001243	0.204254580845515	0.467536787404963	0.00285192227274278
]Sterpuric acid[	0.444173331482832	0.0179812900905869	0.0620591741892262	0.016462781120488	0.533448102858802	0.0253397338362258	0.0116899546869591	0.0299417838665699	0.00327963005611487	0.0283010872421088	0.751586033282452	0.00690866280806191	0.65223820101316	0.104726279544162	0.792388945249161	0.609665940750183	0.0226632048441846	0.0499383440490537	0.00924749477607989
]N-Palmitoylglycine[	0.952233265716057	0.314306159112132	0.0128602985333672	0.032233533480531	0.533448102858802	0.173049450357436	0.484948246868052	0.205272238155471	0.466232293354103	0.0128602985333672	0.25080942937544	0.264160611041816	0.324231197003156	0.311505076545963	0.378854209127698	0.965508169895628	0.00743441908253395	0.0021542980560314	0.398180420280248
](plusmn)13-Azaprostanoic acid[	0.606983660372129	0.107186566249878	0.0201910380465231	0.0377082927342365	0.830562243389859	0.0502672922215128	0.174247785148234	0.0559165289503571	0.115520350076963	0.16123235767559	0.76526855818295	0.16326472169847	0.341302060252498	0.410635295988975	0.78223562470803	0.130912854298991	0.0272939727097306	0.114161838755138	0.127097096854022
]Anthosterone B[	0.122341472266832	0.00453375777366727	0.00101321604216009	0.00406971422076507	0.13998192420745	0.002398702352989	0.00144668916683566	0.0036202683858535	0.0013657013657502	0.111155150900879	0.656016137935597	0.00376428945334362	0.738433862619856	0.435822330573248	0.669709477745255	0.0935715586458028	0.0289888658090218	0.261547788147316	0.00178725141977187
]Imatinib[	0.105973891008139	0.00487584671448715	0.00580073696223149	0.0157907646902271	0.166800205080747	0.000780015135880996	0.00542082417294765	0.000780015135880996	0.000780251416750311	0.056717714281912	0.370516797192702	0.00557493210424154	0.605561571592542	0.205158520307561	0.473654317622431	0.230573463621845	0.0994991119375397	0.31313059088185	0.00311898872770078
]4Z,7Z,10Z,13Z-hexadecatetraenoic acid[	0.488786113738409	0.00571023306050167	0.0658194725010812	0.0121951525305526	0.638375813446225	0.0387445855931414	0.0106883207945645	0.0521009723571453	0.00616903404286928	0.00109285081184818	0.919260917190836	0.024317836685245	0.849743709157138	0.444671669240281	0.386329371794398	0.527609768861268	0.00523375330132758	0.00652447858025762	0.0343816010132729
](3E)-3,7-Dimethyl-3-octene-1,2,6,7-tetrol[	0.46932160420942	0.0750642094097962	0.0627632698911418	0.00714624343000825	0.525402261890838	0.00648445066760317	0.00701600310575135	0.0100429286499835	0.000256963370365071	0.0857245835038891	0.846154716570471	0.000730625797822348	0.699946271560143	0.135112501567849	0.84864248840243	0.401778482013283	0.00605197326483409	0.0434177593200542	0.00242225611342439
](Z)-Octadec-12-ene-8,10-diynoic acid[	0.632042902659564	0.00274226008435785	0.0609268639004861	0.026499733177263	0.600914311504253	0.026861432304345	0.0284081272204415	0.0280079383112675	0.000608302565828334	0.0341994978618478	0.883745936708646	0.00247909869482044	0.73663042283745	0.0602942241875584	0.687402406845818	0.700157444246762	0.0302544286448083	0.0814685550800633	0.00400613259004157
]18-HEPE[	0.00479434225166031	0.0246083518182618	0.00496738593748214	0.0258993778095369	0.0121051016985472	0.00323370967269776	0.0349981793512164	0.00230380420308718	0.0519208300403329	0.104767513929187	0.0608129841304752	0.0575926311808166	0.982737808719548	0.0792918535288203	0.356909087792171	0.931073583667659	0.485086609145468	0.728621823317844	0.0232927439561634
]OPC-6:0[	0.65799627067011	0.0179812900905869	0.0400017929595606	0.00580962428134635	0.875965469869908	0.037276985034473	0.0343971822103419	0.0484820142240048	0.019328392730356	0.000882106992984522	0.66667862796375	0.0253038741659626	0.61324834764271	0.625975218691994	0.702313416345493	0.656424514748595	0.00224590060105134	0.00104142866968759	0.0408892609622049
]Camellimidazole E[	0.207065261265889	0.0107335452562829	0.195932624867889	0.322367878245055	0.218715118558551	0.195697774638887	0.0320710515004647	0.286618139389202	0.0791859875043346	0.154122469896848	0.313262568742716	0.233552444860436	0.118494417900695	0.183847186821938	0.0720900556127431	0.134071286197255	0.982750504419135	0.728621823317844	0.135158245397274
]4-cholesten-7alpha,12alpha,24-triol-3-one[	0.557617918308927	0.0202798994211282	0.0001484755922323	0.0139022423385	0.958522643099633	0.00238565817834635	0.0374819483865099	0.00380071024576223	0.082621924791126	0.0374126481301493	0.881475522443219	0.0219817606537036	0.13696740259677	0.901180849582757	0.473654317622431	0.154122469896848	0.0738355344954811	0.153795399368792	0.0844304330279801
]Cernuine N-oxide[	0.270171363125497	0.0246083518182618	0.0044672086977382	0.147201162511622	0.549072592016065	0.0872592658437477	0.036848910777274	0.0956530332857506	0.104138809635625	0.0848227441774161	0.839255378716349	0.129084096985456	0.25128697579495	0.13880071298207	0.802573635243103	0.931073583667659	0.1878344201063	0.552870895977177	0.145285839367641
]3-Ketosphingosine[	0.464502089396409	0.00391822143228215	0.0485802888870239	0.0258993778095369	0.715157765701428	0.120809069871481	0.0234913297497572	0.124247648570322	0.00473279243548541	0.00471198194798994	0.702034383004078	0.0238360247525122	0.541846705839063	0.040835840930757	0.551598578245257	0.956891924031642	0.0194151403865317	0.0609268639004861	0.0194883851699339
]5'-S-Methyl-5'-thioinosine[	0.0497432523294892	0.00294010350457996	5.63713206283012e-05	0.00025750908109945	0.0879415702861566	0.00154425525547142	0.00239556813784203	0.00255643416546025	0.00541293604953341	0.0218145921437429	0.47386583630789	0.0143167103259518	0.545510584022994	0.340836760786766	0.587933595032023	0.513250596736467	0.0235370164742807	0.0735959934741317	0.00780642659646924
]DIPHENYL DISULFIDE[	0.297414201605047	0.00581547892603806	0.00136774529405637	0.00944388784751071	0.321441579154047	0.00300635934507154	0.0192884362646408	0.0049973681627602	0.00055851960746689	0.0668438122147319	0.824758553569328	0.00111718221202528	0.540636837029824	0.17839442145861	0.662428765338642	0.348922716375079	0.0649161234860509	0.170610005577937	0.00193713622038993
]7-Epi-12-hydroxyjasmonic acid[	0.385994373075769	0.0255531844271835	0.00238695266930078	0.00596132426717366	0.255870163380972	0.00172744681142589	0.0164553677211052	0.00246985162157753	0.00555789231483139	0.0413458064422492	0.923997089273806	0.00105150037971935	0.757422544848359	0.205158520307561	0.516279285328144	0.450961241722709	0.047063140467273	0.117037716946863	0.00302781626376758
](E,E,E,E)-1,5,15-Trihydroxy-2,6,10,13-phy...	0.211379939910399	0.0202798994211282	0.0226632048441846	0.00235491440996571	0.64256055888981	0.00549135689073199	0.00487981351936817	0.00617223353296215	0.000694901659826552	0.00285370590345702	0.895621165831194	0.00140995697035584	0.828556382196993	0.10195324782612	0.843596048474444	0.672291046599723	0.000882106992984522	0.0142159033458964	0.00260363959685117
](10)-Gingerol[	0.457675309148327	0.0477771036698642	0.0677608501901541	0.0565992607744983	0.319942796688321	0.00635254277817987	0.0102135374339829	0.00934710382793513	0.000750896223263631	0.127806009088262	0.733450645230919	0.000488712522222379	0.790705836791397	0.0624173747726351	0.731990977632341	0.485086609145468	0.0802957365433965	0.216801281890157	0.00427602501248092
]Glycerophospho-N-Oleoyl Ethanolamine[	0.0694090372811673	0.00103816564265036	1.33486812992079e-05	0.000417987442558054	0.0511235791890599	0.00458384838643644	0.00403758979412983	0.00549135689073199	0.0110503777612496	0.00610204667907688	0.662303297443048	0.0054238285906969	0.609400173254655	0.305822140286483	0.203039331004355	0.424559233620103	0.0677608501901541	0.162710597135993	0.00477346881750762
]beilschmiedic acid K[	0.0402022404322386	0.0154433230758291	0.000206557464771606	0.00529727520714696	0.0587645426915877	0.0028588432417842	0.0153211006986602	0.00513908334878144	0.00422385429785943	0.0295265443549397	0.459955649185479	0.00450352237957485	0.647530135479008	0.104518587871059	0.620719867434023	0.448904824166613	0.0923065359014403	0.201862029240849	0.00071405363120336
]15-keto-2,3,4,5-tetranor-PGF2alpha[	0.665978570717263	0.0462565103448447	0.0533504356779435	0.0226737425345398	0.907973237690153	0.0418098689796031	0.0288083967548631	0.0559165289503571	0.0279359498069551	0.00224590060105134	0.455114087117807	0.0268400819149468	0.680049966308792	0.417330018217182	0.86425612200172	0.837137221795472	0.00423273924846046	0.00430941385160866	0.0575155486911478
]N-Acylsphinganine[	0.390809409013792	0.002658473008887	0.0119909083184344	0.00429675185898581	0.165457170056856	0.00171137244072961	0.000343085966267864	0.00099044705684026	0.000859089592234907	0.0749739886480176	0.652619937489863	0.00061867673075211	0.400352183853998	0.327442521551466	0.691640603495108	0.600919146925702	0.00407979750774912	0.161377784063689	0.00876754119357437
]UNDECANEDIOIC ACID[	0.891678965524366	0.0493346429512487	0.284138740159563	0.113959832057027	0.416164085106363	0.23313800537104	0.233446155190163	0.295682128775947	0.080319631169806	0.03040021888817	0.636269978353041	0.159408298406944	0.803278249740766	0.642259409589194	0.86425612200172	0.745222094367133	0.104767513929187	0.00913234822864473	0.192992048565386
]LPC(22:5)[	0.0598720651836711	0.00891593676098346	0.00339156174521671	0.032810056403715	0.00976361115459068	0.0079510741171045	0.00909909992902902	0.0120974421917959	0.0353307833267607	0.127806009088262	0.544358418037132	0.0224345267387416	0.660142579926665	0.14223332082862	0.432824565601341	0.594378288173693	0.398982926641289	0.498753549894849	0.0187124881269289
]Pandangolide 1a[	0.288705710243113	0.00886208762209018	0.00111488310997299	0.00116854171566794	0.266977237802519	0.00184080458573721	0.00519664366212691	0.00323048272757198	0.00360957481148549	0.0447723431264309	0.803838918558471	0.0074609286748859	0.485124860120219	0.377114572783477	0.738210847847359	0.464514969039517	0.0139936570261021	0.0410431708293595	0.00877769770459591
]Spiculisporic acid[	0.172682736940263	0.297813143437356	0.208499827982209	0.022239454040818	0.0770662168063891	0.0237616665269402	0.000756557762133347	0.0344680662611769	0.00130024604873902	0.305323156307405	0.834587469977799	0.0025053455180144	0.21900083293368	0.088862841149747	0.542670955586589	0.217159490579229	0.060239302504316	0.296902570941967	0.00427602501248092
]2-Methylthio-N6-(delta2-isopentenyl)adeno...	0.0481910853625589	0.000532921843674927	0.00454668137061676	0.00186439742895939	0.0317035232157712	0.0015290710434952	0.000262651456415686	0.00271715578716281	0.000221382527250569	0.00832465587891451	0.153382027413008	0.00865997260927731	0.883498239204697	0.0596461657600225	0.023140292966918	0.519156795292224	0.117601794258467	0.159572378102308	0.00738326626258146
]Trametenolic acid[	0.194463585631068	0.0318191601735389	0.056717714281912	0.00346513078038924	0.328929486632325	0.0133605730688022	0.0030409048964859	0.0177776474506537	0.00266131163672356	0.00610204667907688	0.876767558844016	0.0156507884064383	0.926722363011618	0.116349833270952	0.597168071771976	0.828680750033226	0.00471198194798994	0.0109559882317045	0.0136286235109431
]triohima C[	0.143995887950938	0.0296133477991267	0.130912854298991	0.0104163570860325	0.245604472899129	0.00323370967269776	5.76678778241302e-05	0.00502121328536065	5.7664106787314e-06	0.0427234481633318	0.4081523325406	0.00146102540014503	0.474389415103153	0.0113891368392738	0.0746170889036852	0.350391479107202	0.0413458064422492	0.177682587938228	0.00393097587973745
]Gibberellin A97[	0.275264684410006	0.0477771036698642	0.204254580845515	0.0157907646902271	0.255870163380972	0.0227523680742743	0.000846274655571522	0.0331252287976309	0.00134618204114467	0.0895300319918801	0.86266746914674	0.00352372652539223	0.720453361290197	0.0499561013831527	0.240838867317747	0.254066880609611	0.0639190718268201	0.141876922275519	0.00671849016891746
]Bombykol[	0.0300132368261068	0.000198002725630309	0.0001484755922323	0.000322560656333737	0.0854352334549775	0.000627192466691628	0.000785550902963728	0.000264672628797591	0.000810541591409919	0.010787984601949	0.313262568742716	0.0025053455180144	0.89239533859466	0.179766920691037	0.213420942905073	0.333072306633608	0.0337686229602348	0.307664737675351	0.00131158168106338
]4-Oxododecanedioic acid[	0.296214926310245	0.0670551891985767	0.0738355344954811	0.011927401964591	0.274461932376858	0.00839666563139918	0.00163929760862569	0.0120974421917959	0.000874018184968905	0.0919523585057291	0.806693600040765	0.0048518030865583	0.549185337886511	0.247389101273807	0.979028110212286	0.431083247239221	0.0044672086977382	0.05650886192808	0.00800059823255972
]Ipurolic acid[	0.255238270418677	0.188856708478918	0.127806009088262	0.0263874654033303	0.462088017111426	0.0530361971787761	0.0753908332822921	0.0589107932448791	0.0189404840945482	0.050133557803774	0.627678323891756	0.0108407078188208	0.740925764694395	0.48008168618157	0.63467476088822	0.316254418548309	0.0209906963682178	0.0531484127229183	0.00671849016891746
]Glycerophospho-N-Palmitoyl Ethanolamine[	0.204929361353156	0.0117455517963712	0.278984459737083	0.506504653264598	0.0299602587617618	0.286618139389202	0.280040526275805	0.336895830714989	0.0553120949691448	0.0895300319918801	0.36059679880943	0.194180409466918	0.995684171775622	0.0367753282917549	0.282756978202615	0.63288233246826	0.931073583667659	0.582735519566473	0.0892580016909927
]1-(9Z,12Z-octadecadienoyl)-glycero-3-phos...	0.602856067369105	0.113968700565154	0.0119692931464301	0.380026237773993	0.447355818128663	0.122219046496935	0.233083383732334	0.144053834185561	0.139668426586939	0.283768828623355	0.27079126571671	0.0528777455722822	0.782194209264857	0.148947454533485	0.38973811312325	0.491732747108617	0.241777532880213	0.582454931926941	0.11387389097369
]Anandamide[	0.739247519368011	0.271491931644677	0.0533504356779435	0.0377082927342365	0.525711567300692	0.0956530332857506	0.245201199572832	0.104604921146772	0.147702668712183	0.176103738091593	0.938219377223827	0.141044352152365	0.644368364647169	0.340836760786766	0.751978634594666	0.0825369233953714	0.0123152031982463	0.0941516585218116	0.122423146521572
]L-Cladinose[	0.293545750445317	0.00979149352542485	0.0128602985333672	0.00102423028672272	0.153366251147676	0.0237616665269402	0.0009445327682851	0.0237616665269402	0.00188269887765946	0.050133557803774	0.966712506427333	0.0219817606537036	0.969795482811562	0.23275560389799	0.569643311165027	0.737004950173659	0.00379343266915977	0.0609268639004861	0.0145468207870487
]3-Hydroxy-11Z-octadecenoylcarnitine[	0.520874646537979	0.00571023306050167	0.321804395868615	0.29743166907287	0.659399483212781	0.60000570585652	0.138683007232467	0.523260277092819	0.158434780357968	0.230573463621845	0.168644843644623	0.264160611041816	0.541846705839063	0.742973524055097	0.702313416345493	0.956891924031642	0.0349520067895179	0.25128697579495	0.379052960936274
](ent-16alphaOH)-16,17-Dihydroxy-19-nor-18...	0.510072637611894	0.0102539931538765	0.0085775841030995	0.0370675906197946	0.465721120675806	0.0140296776710822	0.0277792167927249	0.0222602665757061	0.0123716595699102	0.0337686229602348	0.788216226761187	0.00746969016669974	0.474389415103153	0.539437757799911	0.68274712519714	0.244498695798518	0.0620591741892262	0.109941147208045	0.0155126398890051
]2,4-Dihydroxy-6-(8-pentadecenyl)benzoic a...	0.257690972082897	0.124704521900026	0.03040021888817	0.0026602724971454	0.634201274552353	0.00179229568141537	0.00313057775762271	0.00238565817834635	0.000328269369277212	0.0697436755737559	0.839255378716349	0.000447958341295962	0.866763942520229	0.209604038856203	0.65375264356054	0.0871536362605108	0.00580073696223149	0.0979376831422605	0.000598351372778971
]8-oxo-alpha-erythroidine epoxide[	0.572621175796971	0.0842683822878338	0.121745762952543	0.0708514912234124	0.593039943852124	0.0578998920888685	0.148780729338946	0.0559165289503571	0.0240137049948181	0.0400017929595606	0.089780391824726	0.00227367188398553	0.567719718223305	0.160263725418602	0.702313416345493	0.39272049088162	0.00523375330132758	0.0204736267761605	0.0775447729113514
]Dodecyl glucoside[	0.252800029427327	0.018723781900519	0.0677608501901541	0.00317762528584331	0.138930723717989	0.0394945036721561	0.00868123809581522	0.0458932076616521	0.0167380660957952	0.00551142233634372	0.751586033282452	0.0664205933376745	0.871027874890462	0.48008168618157	0.409228098616844	0.786679249125857	0.00818206461633419	0.00831542258089168	0.0388471750889396
]SCHEMBL1717294[	0.222417437712696	0.391736144637443	0.14385924954389	0.0483536582461301	0.447697295640941	0.0569018346843659	0.102989819257149	0.0630846673394074	0.0535966033834308	0.195932624867889	0.671064052578673	0.0149721557929268	0.794891424768872	0.593894183392396	0.440842163406322	0.14385924954389	0.0550150297781375	0.170087023626372	0.00689089194205117
]N,N-Dimethylsphing-4-enine[	0.046481096724527	0.00122312473445474	0.0196887365532579	0.0019914787888764	0.0674914736554548	0.0149888843029604	0.00692977055728106	0.0142835784539099	0.00501989270670045	0.00934616892502493	0.196371937048224	0.0391572838655465	0.571171635382004	0.08492499605118	0.213063958646946	0.684055822981762	0.0954018996838313	0.102871691621436	0.00833775411553561
]Rishitin[	0.323694539397704	0.0378796333055078	0.0919523585057291	0.0109022264388761	0.223458076159104	0.0199215821211194	0.0035108502604233	0.0281470112031421	0.00368187436169309	0.0293363374813764	0.909796350438721	0.0253038741659626	0.943935039657521	0.179766920691037	0.525010320108092	0.656424514748595	0.0186625294177118	0.0271575169837988	0.0215372080234646
]Lepadiformine[	0.0240688884647513	0.00370420980072805	0.00153448118982391	0.00299688112821661	0.049439995798052	0.000962135846322099	0.00909909992902902	0.000885515489871036	0.0113053134978593	0.0413458064422492	0.160573807144471	0.0105842298837868	0.668080790761678	0.167886347756328	0.401516866520475	0.374254129727988	0.14385924954389	0.294247430857814	0.00276712446592531
]Nivalenol[	0.294508315878214	0.024019700671762	0.00792927988755743	0.00333443421167789	0.498721089068776	0.00141390230841543	0.00337952389778406	0.00236034661216822	0.00168647286693147	0.138590792407958	0.765100291420912	0.00111873720372113	0.624592385252065	0.267400847784207	0.692291453209864	0.105831089015364	0.0276560488436615	0.154344298578829	0.00227545352153036
]10-Hydroxy-4,9-dimethyl-3,6-dodecadienedi...	0.710464480191819	0.227808616056403	0.147227133862893	0.00711387995192925	0.935516321471041	0.0248050389619812	0.0151429728033987	0.0217764080592957	0.0213610693830328	0.00400825239020941	0.451408888587733	0.00870008300386838	0.512935555366063	0.562502356311369	0.63467476088822	0.506139539990438	0.000312853917886047	0.00719968646470481	0.0349944992859386
]Diptocarpidine[	0.801985660291415	0.0433240809967756	0.154122469896848	0.0899724883563908	0.597106774270265	0.0709044354617092	0.0421455789757981	0.0886201892660059	0.0479016680971081	0.00743441908253395	0.390801519525287	0.0312862262873321	0.918126984873784	0.334848749587333	0.625215130683292	0.982750504419135	0.0441352182349839	0.0238576461278064	0.0981754625355149
]10Z-pentadecenoic acid[	0.00182806637638322	0.032967816957268	0.0146097319549812	0.0268825661501246	0.00666808961635867	0.0232528041176872	0.00239556813784203	0.0351547481097363	0.0110503777612496	0.0533504356779435	0.147081261484865	0.0116396048362573	0.597913412509112	0.0467626785895261	0.0270574054697219	0.110229403917702	0.478164012817028	0.896677625761926	0.00252487870803031
]Pestalotheol D[	0.325041250633972	0.00748494230285157	0.00505546088563902	0.00519123958593348	0.371299545046929	0.00415468670061414	0.0113769296318502	0.00470253741084825	0.00168351565023883	0.061183249885592	0.900050104283356	0.000728813035313802	0.80692050779324	0.382987642842246	0.95794531840869	0.182487888145899	0.0142459643834587	0.118769079803595	0.000969275904875833
]Grandiflorolic acid[	0.0179607839325562	0.0318191601735389	0.0235370164742807	0.186473269209175	0.00841261476417832	0.274795247680264	0.148780729338946	0.257624568661323	0.428548939066907	0.648542066972341	0.31629941703845	0.426940750261172	0.676052114315776	0.262581265377096	0.792388945249161	0.965508169895628	0.982750504419135	0.571458202378374	0.186788340258001
]Harmol Hydrochloride[	0.539106964503949	0.0117455517963712	0.0895300319918801	0.0688143098200882	0.630037047076046	0.0103805906538956	0.0174964631097492	0.00444504918999988	0.0274205783959085	0.0919523585057291	0.577095920427652	0.0623828932157002	0.987052963983893	0.283706547512959	0.393883769725387	0.991374804556362	0.0677608501901541	0.361849105405574	0.138478661904525
]8,11,14-Eicosatrienoylethanolamide[	0.735114756221537	0.00514233073886183	0.00211168123925454	0.0193761990117809	0.917144820616766	0.0203733788456564	0.102989819257149	0.0133605730688022	0.0317536292596858	0.115887838148784	0.737972523187116	0.0153085393315604	0.48475940254934	0.963994602297331	0.72205653525126	0.338789908071246	0.016539722195378	0.21900083293368	0.0266275464635171
]N-(2-indol-3-ylethyl)(2-methylpropoxy)car...	0.22776297496563	0.00825066101949989	0.00307915136316517	0.0157356615911195	0.411319801670103	0.00164874156876649	0.00190089920060466	0.00271715578716281	0.000709280068992513	0.111867985128465	0.630953673385819	0.00338993721242398	0.366386230471197	0.115169952835917	0.532582405158291	0.182487888145899	0.0649161234860509	0.319953776627194	0.00357461612447896
]Linearilobin E[	0.277990961442139	0.0128320838708436	0.0020752003478095	0.00871956012374842	0.154767695348696	0.00392822619266875	0.00628274699971931	0.00675915267762472	0.00893704640925819	0.108722718648769	0.935371618842256	0.0123806083036357	0.520563089946105	0.579203759679398	0.826903080117602	0.275264684410006	0.0459226599601243	0.13301897756612	0.0134976943766449
]Zygadenin[	0.276177586284428	0.0540302694442252	0.083419593038716	0.0462530574460407	0.365940464656533	0.00810998606749735	0.0589909599967915	0.0105787109944586	0.000561230339122254	0.0767720740734081	0.818159774054156	0.00096179394251461	0.753112495646589	0.0767755974978765	0.84864248840243	0.495237246630298	0.0941516585218116	0.154344298578829	0.00170119334321006
]Detca[	0.0993165134276581	0.00119617350426315	0.000121309505722422	5.04969544188327e-05	0.0917990525182053	0.00549135689073199	0.00415018009187929	0.00404875548048045	0.0209419019471255	0.0361665149722454	0.919260917190836	0.0067292937693213	0.724534110631159	0.734403706184356	0.947598421937851	0.374254129727988	0.0117884050531152	0.0966638907884305	0.00654953866002916
]Iridotectoral A[	0.313383024455149	0.0128267336235421	0.00850203498679614	0.00214352019306485	0.225799221818019	0.0020551191201772	0.00168336446925865	0.00333959296337705	0.0026741014116729	0.0559446044472729	0.813246545936874	0.0101186866295735	0.808901645949591	0.383608506845004	0.678212871825209	0.492530084585118	0.00850203498679614	0.0370725767451834	0.0145939820527583
](-)-Hydroxydihydrobovolide[	0.0351596885648715	0.00487584671448715	0.00238695266930078	0.032810056403715	0.0573523810104304	0.0140296776710822	0.0167968920468118	0.0079510741171045	0.102773927215531	0.380355801188657	0.261541907403055	0.0557545585978829	0.644368364647169	0.218679528221487	0.386329371794398	0.464464211225739	0.556861281085539	0.700157444246762	0.0506818449944473
]13-Carboxy-blumenol C[	0.0684085626486419	0.266403456185089	0.1247504235984	0.00118065036270787	0.13719408696618	0.0237616665269402	0.0013880563429427	0.026996966799397	0.0178128616110438	0.060239302504316	0.715446436489132	0.0403877185015009	0.273517801643815	0.437752685967885	0.68274712519714	0.374254129727988	0.00269058940256062	0.0391722065426494	0.0190973844436086
]Ile Ile Val[	0.542787150466318	0.00414206043386445	0.00818206461633419	0.000821708765876394	0.529573455842908	0.0109300248828434	0.0320710515004647	0.00502121328536065	0.00188269887765946	0.00941397730678362	0.820615343081031	0.00432913720237771	0.841256404464266	0.209604038856203	0.772115155394559	0.656424514748595	0.00163819116387964	0.0302544286448083	0.012199693989472
]NSC121191[	0.0423256156260867	0.000965821896263375	0.000882106992984522	0.00165854805254595	0.0148662865732452	0.0143739073064855	0.0068139688710811	0.016580122159545	0.0100755230948537	0.0326158632940219	0.52035842898065	0.0178313509377137	0.778181614718074	0.104726279544162	0.432824565601341	0.905319518791845	0.104767513929187	0.187487763197681	0.00724624765932647
]Goniothalamusin[	0.395033897935331	0.0300084578974651	0.0302544286448083	0.00679876982884853	0.480064106410855	0.00648445066760317	0.00464697388932889	0.0100429286499835	0.00132970076924255	0.0499383440490537	0.935800537581887	0.00537778118855803	0.824204286098903	0.187641130928647	0.746786738176158	0.417735768107188	0.00792927988755743	0.0403233613949063	0.00633228689003107
](24S)-3alpha-acetoxy-16,24-anhydro-16,24,...	0.190376667861959	0.0122788908332474	0.0044672086977382	0.000628170605920797	0.433536332440828	0.00458384838643644	0.0116899546869591	0.00430964123580391	0.00228029254325923	1.78051844197391e-05	0.872063464798597	0.00284359060874184	0.820111570090121	0.0992324782623737	0.308558998845804	0.862603694666873	0.0025350946044318	0.00812053214718933	0.00638398754020875
]palau'amine[	0.650048453103285	0.173041993816142	0.0895300319918801	0.474585841163417	0.389144912743953	0.906037190982905	0.665742520924616	0.965320420715108	0.776819822120627	0.770025319039825	0.0208967433955358	0.630326791293424	0.159103989663648	0.700426093306246	0.0853690980357604	0.879653614931831	0.204254580845515	0.879565627666522	0.793644444912452
]4beta,7alpha-dihydroxycholesterol[	0.121667038432708	0.0220946929669199	0.000239186010117187	3.61408444988776e-05	0.24073817622245	0.000326394689138976	0.00103711001592499	0.000482731358010469	0.00116100349597881	0.0353592411039152	0.711336787740811	0.00215192969152866	0.925623201534371	0.556565808011262	0.708010593368522	0.205588704590519	0.00191121874348243	0.0483594668111227	0.00223466406117856
]Clavulanicacidpotassiumsalt[	0.315300676528999	0.0307011774410475	0.00400825239020941	0.0127447951561359	0.240569288256915	0.00458384838643644	0.0213402964387019	0.00691877853640244	0.0135153625158568	0.0895300319918801	0.971465911220906	0.0048518030865583	0.609400173254655	0.132106320323002	0.895397519804326	0.704410381816771	0.0658194725010812	0.135357078732962	0.00742930322487911
]2,3-DIACETOXY-7,8-EPOXY-24,29-DINOR-1,3,5...	0.550180675402015	0.00735087899324105	0.00379343266915977	0.0339865468834228	0.480393226663298	0.00752444345971304	0.0154631331154129	0.0079510741171045	0.00601145587728524	0.115887838148784	0.623399162995712	0.00321780405341032	0.437313601294723	0.164045432255807	0.979028110212286	0.602002683881979	0.0550150297781375	0.261024682378338	0.0108910983339665
]Samaderin E[	0.421039859750336	0.015890218118078	0.00134307868238359	0.0924421151446011	0.344225981764829	0.00417756347386211	0.0487653360820062	0.00752444345971304	0.0240137049948181	0.450961241722709	0.779016458425033	0.00960572759527523	0.294247430857814	0.634097645117782	0.802573635243103	0.107474079399301	0.374254129727988	0.732716401893539	0.0256396466664151
]Methyl (1R,4aS,9S,10S)-10-Acetyloxy-5,9-D...	0.181044129087224	0.016810071575724	0.00184169289554781	0.00225869572259652	0.279550604801356	0.00170755576282944	0.00149145259987393	0.00244388073274715	0.003699639345077	0.0446706800080432	0.77885755438074	0.00149558337920119	0.974089903453064	0.601581496968197	0.989505531587856	0.155551462258602	0.00505511878963794	0.0884078865031424	0.00342243915485829
]Laurycolactone B[	0.156115894262449	0.0227993494478564	0.0152324008763278	0.0305500693361398	0.416164085106363	0.00246985162157753	0.00205204311557772	0.00392315745989191	0.000750896223263631	0.102109322085997	0.806693600040765	0.000974684644920121	0.692091180922195	0.167886347756328	0.663368395360959	0.0455816161239402	0.0639190718268201	0.373892027992492	0.000985351370766274
][8]-Gingerol[	0.517262392430974	0.00601237275313848	0.00610204667907688	0.0358108765904492	0.299535710574934	0.011502094909182	0.0544264913434827	0.0177776474506537	0.0141174024575101	0.0994991119375397	0.980975272418825	0.0289981865623314	0.491732747108617	0.570283204907234	0.947598421937851	0.811821451310593	0.0738355344954811	0.0857245835038891	0.0515013147350731
]Nigerloxin[	0.0245265138192436	0.0117455517963712	0.00985565039092196	0.00445549202679318	0.0145372570133158	0.00345169124820943	0.00010091186376826	0.00533089335825032	0.000780251416750311	0.273887048419149	0.338034347285062	0.00408531367871889	0.512935555366063	0.0992324782623737	0.356909087792171	0.208499827982209	0.0895300319918801	0.538193774114225	0.00215944995985407
](3R,5R,7R,8R,9S,10S,12S,13R,14S,17R)-17-(...	0.276351704766886	0.0182953975726092	0.0125263674516038	0.00561749036576153	0.802980911276222	0.0227604313135492	0.0196758130827719	0.0227604313135492	0.0244371194421791	0.0221788016622946	0.985688778893224	0.0263012458663892	0.419561869537489	0.88297673055782	0.978966167447932	0.0983955793142408	0.00560881299268701	0.0600594430850938	0.012424306563692
]Epilumaflavanone A[	0.0880889755614063	0.0594846571783341	0.0044672086977382	0.00765903763258358	0.92632620927469	0.125992092964744	0.213196386487912	0.0942157685636362	0.248215118275829	0.0677608501901541	0.370516797192702	0.142812561321842	0.0778524582227229	0.760197410567549	0.5338078692232	0.0919523585057291	0.263863014613523	0.552870895977177	0.0430109629561466
]Phenylac-Phe-OH[	0.220938047986523	0.00523470157323036	0.0476271042058432	0.0208593570779605	0.41581244516603	0.022630611141724	0.00642991386537872	0.0329716660507178	0.000245247151690275	0.0125027953394807	0.47733060485089	0.014550125290228	0.545210807709729	0.020740403984961	0.182926176598315	0.61324834764271	0.0767720740734081	0.104874212670649	0.00940137314050271
]Plumbagin[	0.434181142954158	0.0202798994211282	0.03869090714065	0.150676237795648	0.412734062741706	0.110891037485767	0.12596272547122	0.162406866993817	0.0264116746423411	0.130912854298991	0.853288699815676	0.0153085393315604	0.909540098038984	0.0330274004245301	0.751978634594666	0.862603694666873	0.268846554622893	0.324231197003156	0.0343816010132729
]LPE(19:1)[	0.152585306068477	0.0542341132738018	0.0017475350604701	0.0168070280786572	0.440587846968044	0.00549135689073199	0.00475156128045917	0.00617223353296215	0.00683259098581024	0.299942128492374	0.760700271927209	0.0149721557929268	0.291606476021242	0.228001736612473	1	0.14385924954389	0.0717684158405381	0.560274135688296	0.00742930322487911
]Monensin Sodium Salt[	0.104617978767618	0.0054203402780908	0.0272939727097306	0.0218116042790724	0.0671980892040325	0.0101141636837205	0.000382880732639368	0.0130355302640135	0.00144202820011263	0.0620591741892262	0.602174517327023	0.0139975116745397	0.811685244561559	0.045224318075245	0.364143598937392	0.680273694985841	0.0533504356779435	0.261024682378338	0.0106431794581021
]Labetalol[	0.194113910966208	0.0175154271954518	0.05824670548941	0.0433165161127778	0.487486043799894	0.00903565003213291	0.00255714722092759	0.0123222104441814	0.000419414812706354	0.0483884688819303	0.731001733621466	0.00370514775307162	0.773855745823119	0.032874110451286	0.555791783722835	0.268477770938687	0.0461312098170137	0.227579517585742	0.00249848053132751
]Dinortrixagone[	0.222417437712696	0.00137329912691486	0.00523375330132758	0.0962365337892637	0.119064874119277	0.0242790473719339	0.022611790249476	0.0299417838665699	0.0311852678530391	0.0717684158405381	0.733450645230919	0.0224345267387416	0.48475940254934	0.23275560389799	0.378854209127698	0.386511349907985	0.305323156307405	0.571458202378374	0.0211147186441019
]2-((4R)-4-((5R,7R,8R,9S,10S,12S,13R,17R)-...	0.395391186978908	0.00601237275313848	0.0001484755922323	0.00747375806288275	0.754586297256176	0.00985315874100379	0.0119515257468095	0.00985315874100379	0.0150595460162948	0.0441352182349839	0.455114087117807	0.00162334762490968	0.918126984873784	0.487323255727035	0.989513250552799	0.464464211225739	0.00674207700717977	0.206015682947522	0.0161837926046979
]4-{[5-(7-Hydroxy-5,5,8a-trimethyl-2-methy...	0.0105230884125285	0.00128224186757331	0.0140071223296001	0.0358108765904492	0.00759747113564213	0.00444504918999988	0.00715913484425412	0.00711619170070499	0.00337669864724299	0.0374126481301493	0.0784059705886562	0.0133758231102825	0.799082263778081	0.0550464390975935	0.0882220710083774	0.268846554622893	0.527609768861268	0.552870895977177	0.00302781626376758
]Streptophenazine C[	0.0326855447213292	0.000862657567376468	0.000517838133796023	0.0022940987762099	0.0333646275956716	0.00121242514977982	0.000688664719072252	0.00194624925666753	0.00288583634979522	0.086396435804923	0.438923019978721	0.00278914430410881	0.704437446240515	0.160078430646002	0.372857008677388	0.23275560389799	0.13880071298207	0.368163940835759	0.00256786221699734
](2E,6E,10E)-4-hydroxy-3-(3,7,11,15-tetram...	0.147391192326527	0.00157125373770639	0.00109285081184818	0.00711387995192925	0.271757142937372	0.00565565638635679	0.0102135374339829	0.00839666563139918	0.0181827820023499	0.0186625294177118	0.307240223780523	0.0356175369578988	0.241777532880213	0.838912347625143	0.178533964675881	0.0717684158405381	0.115887838148784	0.191507114071747	0.0232927439561634
]6,10a-Dihydroxy-4-(hydroxymethyl)-4,7,11b...	0.243191645624625	0.227808616056403	0.110229403917702	0.0157907646902271	0.353593835341793	0.00672574600235953	0.0119515257468095	0.00934710382793513	0.000874018184968905	0.121745762952543	0.952459193888503	0.0012654123504543	0.398626551259906	0.0770202052261286	0.979028110212286	0.4376585109498	0.0117884050531152	0.0904709161604096	0.00126654557753025
]Coriarin[	0.0546342065554903	0.0275260698015414	0.010787984601949	0.00282452787396448	0.0241729814375551	0.00104410082292672	0.000168331273773248	0.00132491840395699	0.00718500794463717	0.0349520067895179	0.581245176764157	0.0121974007889563	0.491732747108617	0.365390727915927	0.371458790887701	0.471289728362107	0.0226632048441846	0.125967313757873	0.0155126398890051
]Oleandolide[	0.200700359189443	0.0842683822878338	0.113033866214368	0.0171568478289443	0.518026395206041	0.00472610049962197	0.00180700373343323	0.00565565638635679	0.000408399863548237	0.0186625294177118	0.961960152072645	0.000711820855427092	0.516509937343911	0.119390709779347	0.61581000887656	0.195932624867889	0.00708152408658291	0.083419593038716	0.00150499267067383
]2',7-dihydroxy-4'-methoxy-5'-(3-methylbut...	0.0521462116311979	4.87719394373087e-05	0.00674207700717977	0.00250382819975892	0.0236929820709788	0.025883224753974	0.00295331643930008	0.0199215821211194	0.00423952016250784	0.0112794740633051	0.447718906642389	0.0143167103259518	0.92242366797406	0.0792918535288203	0.169304985577716	0.753465069474783	0.075945491167412	0.261024682378338	0.0049047979558825
]Chaxalactin C[	0.10990513564655	0.00238257550928367	0.00216936234540999	0.00338674846065024	0.277942439343278	0.00170829880234535	0.00547932999580603	0.00170829880234535	0.00194517833281793	0.0255531844271835	0.404491987692368	0.00416195302036693	0.36958825343331	0.276207403029108	0.433844780013428	0.104444861022146	0.0542341132738018	0.205234512008363	0.00108963319875155
](Z)-2,4-Dihydroxy-6-(8-pentadecenyl)benzo...	0.211379939910399	0.0542341132738018	0.0209906963682178	0.00971971837711916	0.533448102858802	0.000573409458145324	0.000910793935603227	0.000747232626334693	0.000261601202224959	0.050133557803774	0.923997089273806	3.77152352732946e-05	0.620973084927008	0.23275560389799	0.65375264356054	0.0620591741892262	0.0085775841030995	0.189490467758679	0.000508423468768893
]Arachidonyl alcohol[	0.0718362736208906	0.00658222644487672	0.000897658448735461	0.0130267050243074	0.199970271831455	0.0169155527941505	0.0194370159750412	0.0213041156257092	0.0495704269725648	0.0179812900905869	0.803838918558471	0.0180274086677268	0.433622566415537	0.556565808011262	0.758548622296468	0.14753324613359	0.075306112573349	0.222887947064403	0.00632256140543186
]5,6-Dihydro-1,10-phenanthroline[	0.150840400036725	0.018723781900519	0.204254580845515	0.0708514912234124	0.0759209381799399	0.025883224753974	0.0154631331154129	0.0227523680742743	0.000810541591409919	0.0485802888870239	0.715446436489132	0.00458450213682182	0.460733244221749	0.0306948507691636	0.482038979759261	0.609665940750183	0.1247504235984	0.288979717380945	0.00209179381761748
](1alpha,2beta,5alpha,6beta,9Z)-form-4(15)...	0.236137081822397	0.0939718114910648	0.164868397244754	0.00421790089641205	0.243078745390038	0.0434090709944601	0.00163929760862569	0.0521009723571453	0.0170905664539629	0.140544177373676	1	0.0496615437542594	0.724534110631159	0.328921382903513	0.87461797742486	0.520407514448741	0.00780113863100818	0.0418537157045491	0.0401998101660104
]LPC(P18:1)[	0.071206281088751	0.00118110506629909	0.000669783553054693	0.0126614510769496	0.0484219461669355	0.00289822513894133	0.0092465981384029	0.00289822513894133	0.00255442814042528	0.117037716946863	0.666446482646314	0.000278857916580666	0.969773258529874	0.048949923797847	0.469155448916282	0.408121994346384	0.234795138020984	0.675825756983728	0.000601464759940384
]2-Methyl-4-(pyridin-2-yl)but-3-yn-2-ol[	0.00030010592349794	0.158131700231125	0.0158755795556416	0.0316647382156743	0.0227549964352054	0.0744628542316104	0.0605597642524844	0.0652510401001265	0.202214921860538	0.450961241722709	0.220274094777249	0.236013794336253	0.688069592099176	0.821269125870408	0.741965482071813	0.0825369233953714	0.4376585109498	0.978423102046643	0.0303161432884516
]LPC(22:4)[	0.0409476066919829	0.0020369737508239	0.00117161553509915	0.0101799097197786	0.0173353410646238	0.00653702394038436	0.00322237159070804	0.00487186782668902	0.0181827820023499	0.0620591741892262	0.719934732254865	0.00432913720237771	0.935325344561263	0.122486404840631	0.371458790887701	0.431083247239221	0.204254580845515	0.644368364647169	0.00371364722578971
]Asiatic acid[	0.22322360072908	0.0764976469052199	0.0119909083184344	0.00492174205603235	0.0454520444139215	0.00321259892105985	0.00103444056839463	0.00530681183292736	0.014065468189091	0.378908876385106	0.881127684757737	0.0149332809523375	0.879212261568834	0.576973611457236	0.633666158535772	0.194529191119844	0.0958457712704033	0.264502214587944	0.0237056649295653
]Smardaesidin A[	0.0363888155889043	0.00487584671448715	0.0044672086977382	0.0114057605424878	0.0611536649505324	0.00179229568141537	0.000351412818701657	0.00312896020915332	0.00423952016250784	0.14385924954389	0.264268354938608	0.00621331807515491	0.427466711545995	0.145723325151158	0.124224560858983	0.0441352182349839	0.36221349614195	0.684055822981762	0.00464497157797461
]Monocillin III[	0.231506214914383	0.0117455517963712	0.00339156174521671	0.00366817502637318	0.646755405279817	0.000192412236459161	0.00475156128045917	0.000264672628797591	0.000408399863548237	0.0134241253978913	0.890902472698484	0.000125735589895148	0.909540098038984	0.237571416058342	0.741965482071813	0.226045422207982	0.00674207700717977	0.0695109184740876	0.00102205837281311
]Desmosterol[	0.857306630593283	0.0447723431264309	0.204254580845515	0.0417294716667589	0.839607278422788	0.0559165289503571	0.0282902326627104	0.062021475926048	0.0519208300403329	0.00109285081184818	0.742502468880452	0.0706459697692481	0.987052963983893	0.725863169980772	0.321960734619169	0.745222094367133	0.00674207700717977	0.00575243195958763	0.197201616732914
]Glutaminylarginine[	0.454280786104747	0.0122788908332474	0.0550150297781375	0.00299688112821661	0.426543226908881	0.00283102227712106	0.00169372863692052	0.00345169124820943	0.000374606628982033	0.0293363374813764	0.751586033282452	0.00331729870407438	0.849743709157138	0.200774302977876	0.393883769725387	0.471289728362107	0.00496738593748214	0.0281615460981604	0.00819857966063875
]27-Hydroxyisomangiferolic acid[	0.491003549659783	0.00825066101949989	0.0125263674516038	0.0209232855919272	0.662694683276017	0.00579951563889569	0.026731033284102	0.00907862678673066	0.0109993422855845	0.0355203691303396	0.829429152399293	0.0219532417576773	0.390926688941384	0.464413384814086	0.895090087081991	0.540938857485393	0.0248420786260171	0.0391461376616928	0.0331566036782398
]12(S)-HEPE[	0.0231733456081946	0.112820958630304	0.00423273924846046	0.182464687150008	0.0282869738662037	0.00207179229288634	0.0182184594822301	0.00238565817834635	0.0837906943895672	0.444284641052144	0.12080985998965	0.0575926311808166	0.879565627666522	0.0792918535288203	0.117027495382427	0.586793393701205	0.888197653985307	0.437313601294723	0.102183998466399
]Broussonetinine B[	0.241729119282645	0.0124976329708488	0.0749739886480176	0.0189381798846244	0.512941186421378	0.00470253741084825	0.00627446094907502	0.00670125331454008	0.000141630066865295	0.013653453504366	0.639587610768165	0.00149454892150547	0.991342957157047	0.0577967221885496	0.463997677167746	0.343091046238196	0.0239284331006269	0.0666160601326933	0.00164254440088296
](E,E)-12-Hydroxy-6,10-dimethyl-6,10-dodec...	0.255238270418677	0.127805663279504	0.0780987414167251	0.0114057605424878	0.335000417346376	0.016972100329812	0.0167968920468118	0.0194775747625617	0.00527101718200873	0.110229403917702	0.627678323891756	0.000579411438194066	0.538193774114225	0.334848749587333	0.916241013939222	0.130912854298991	0.0218145921437429	0.132175473289431	0.00105987669602481
]Acetylaminophenol[	0.108722718648769	0.0433240809967756	0.075945491167412	0.0168070280786572	0.0592305806655418	0.0242790473719339	0.000257580745977926	0.0194775747625617	0.00774056448539251	0.492057050205944	0.477660823610186	0.0219817606537036	0.974108956058386	0.0533088847706684	0.224136506453293	0.208499827982209	0.226045422207982	0.935325344561263	0.0124756183838022
]methyl (4R)-4-((3R,5S,7S,9S,10S,13R,14S,1...	0.364546274533802	0.0194898207226251	0.00211168123925454	0.0383573124271912	0.967734730995553	0.0203733788456564	0.0578720324789042	0.0311858665395688	0.0323298297817307	0.0201910380465231	0.905068252255798	0.0228944436759648	0.114161838755138	0.487323255727035	0.989513250552799	0.239800047674113	0.0517234422492354	0.108558898168745	0.020288956739821
]Isobrucine N-oxide[	0.463156975624297	0.0104382389153348	0.00505546088563902	0.00505505383816574	0.42863911988111	0.00390067795427962	0.00399941245107893	0.00470253741084825	0.000960784476538246	0.238340385404625	0.885853025544352	0.000699877739390065	0.760877113135412	0.195046906839121	0.895090087081991	0.262387082666	0.0205294635928408	0.233340062615027	0.00242028242582926
]termitomycamide D[	0.141626902830774	0.000288574409247566	0.00110427897419685	0.000646888187194605	0.125658191320589	0.00356716477322383	0.00291458386442045	0.00237979696052415	0.000323435523061466	0.014921990466866	0.679823681653563	0.00334528331115891	0.921848520226829	0.246198926842949	0.441426237940736	0.531780104064064	0.0123002583011462	0.126737749178628	0.00226835514048185
]Antcin K[	0.19860722237165	0.0210945139895813	0.0003716802364786	0.0026602724971454	0.291031863356794	0.000434321612533317	0.0221816453897263	0.000813968427022527	0.00389737228514919	0.0994991119375397	0.4081523325406	0.0020596719208883	0.502281595188111	0.289142800202716	0.65375264356054	0.226045422207982	0.0620591741892262	0.173857304266979	0.00155680627471311
]Glu Glu Ile[	0.0025725510912249	0.0152370534161046	0.00379343266915977	0.0082368387418339	0.000645317080694596	0.016580122159545	0.0009445327682851	0.0181913922930605	0.0123716595699102	0.235158319266344	0.544358418037132	0.0136839051234732	0.620973084927008	0.164045432255807	0.516279285328144	0.273887048419149	0.254066880609611	0.832785455615666	0.00427602501248092
]PYRIDINE-2,3-DICARBOXYLIC ACID[	0.013707770746151	0.0172618557059505	0.0117884050531152	8.49701945502268e-05	0.10697519672534	0.0222602665757061	0.00322237159070804	0.0177776474506537	0.00200841143088182	0.0064157065211754	0.37721278474284	0.0139975116745397	0.909540098038984	0.0704877485930664	0.342683789046342	0.4990748572458	0.0146097319549812	0.100520874956227	0.00105987669602481
]Jujubogenin[	0.486705270345472	0.00388178583917287	0.00532542608558595	0.0165347309743358	0.728038092406006	0.0408528218778628	0.0316391150878021	0.0509805787852877	0.0192186996385506	0.0174731145349929	0.587214148656755	0.0261868770304154	0.367479951216826	0.569996022978835	0.807538177723619	0.567719718223305	0.0077416172526541	0.0355383500358333	0.0290824958591218
](-)-(7S,8R,7'E)-4-hydroxy-3,5'-dimethoxy-...	0.212911377742375	0.00626654664803583	0.00337669864724299	0.0181860118510886	0.204748612963057	0.00215275341527676	0.00225927471974563	0.00136425230140058	0.00725763503068233	0.118496065631157	0.785032764392452	0.00183882777785538	0.806731010939148	0.199132405671761	0.940825427047776	0.395711125020228	0.0519208300403329	0.440020658354706	0.0057832568351126
]N-[4-[(9S,13R)-16-hydroxy-7,9,13-trimethy...	0.121712498101383	0.0651000007465066	0.0263144998706664	0.0244765509344118	0.0266860208315736	0.00934710382793513	0.0030409048964859	0.0147247011160583	0.000525200714055041	0.230573463621845	0.938219377223827	0.00321780405341032	0.162710597135993	0.10195324782612	0.853914961229655	0.871122004806598	0.0427234481633318	0.27861483675178	0.00840042369957716
]Pleurotellic acid[	0.0637144491707318	0.00100296789857035	0.000941512273700873	0.00430694169417767	0.0617281330537853	0.00072664969333136	0.00186172771944682	0.00153468748649654	0.000498230406702938	0.0780639322982326	0.427961700557083	0.000358856162440802	0.893925680781124	0.121157835516947	0.301930717478844	0.171603021238494	0.137474674117039	0.350227294492136	0.000632617578607331
][6]-Shogaol[	0.00028703279558151	0.109978466530215	0.00269058940256062	0.016462781120488	0.0145372570133158	0.00549135689073199	0.0167968920468118	0.00653702394038436	0.127742243261508	0.0969364852227237	0.051407221941536	0.0575926311808166	0.935325344561263	0.494616797248324	0.156066445039239	0.047063140467273	0.564281969472802	0.939629408603447	0.0139294992667929
]3-Methoxy-16-octylestra-1,3,5(10)-triene-...	0.23461081695815	0.0157936860736483	0.00386334348185491	0.00328658651871283	0.680441416636308	0.00289822513894133	0.0182962569836453	0.00309804097486976	0.00932225207870108	0.0266658887042315	0.690703069190407	0.0110261378798024	0.382706509490503	0.708667906147605	0.910959583384247	0.132175473289431	0.0117093348586881	0.0658477657590808	0.00701125478525633
]3alpha-acetoxy-1alpha,2alpha,4alpha,10alp...	0.109827600117462	0.11688477542742	0.00365467400755137	0.0372218778749824	0.302032443603825	0.00116279506850825	0.012406234027925	0.00212351616816764	0.0024389158008451	0.244133501370138	0.822812224544662	0.000321178072080208	0.926668558009309	0.0861379050024471	0.869339217715684	0.124447337462805	0.0880748807811982	0.545210807709729	0.000219779463331182
](2E,4E,8E)-7,13-dihydroxy-4,8,12-trimethy...	0.0905014798612109	0.0576946162222767	0.03040021888817	0.0111517578494693	0.174818550006637	0.00752444345971304	0.00313057775762271	0.00934710382793513	0.00895375051830971	0.0848227441774161	0.895621165831194	0.0153085393315604	0.575207048130074	0.700426093306246	0.905812062854314	0.176103738091593	0.0085775841030995	0.122940102748555	0.0103997271337863
]139427-57-9[	0.50292966193363	0.0227993494478564	0.0179327341310354	0.0218116042790724	0.541235337361125	0.025883224753974	0.0248596950403823	0.0248050389619812	0.0264116746423411	0.0103135155496776	0.688704256511864	0.0480154228973384	0.502281595188111	0.164045432255807	0.762029006601694	0.556861281085539	0.0263144998706664	0.0418537157045491	0.0917443375208158
]ent-dihydrotucumanoic acid[	0.35854235052583	0.173041993816142	0.150648115287631	0.00399058922034046	0.750175247927514	0.0103805906538956	0.0178546283673844	0.0103805906538956	0.000569755474761457	0.0158755795556416	0.792826048631237	0.000447958341295962	0.291606476021242	0.19645123348558	0.86425612200172	0.380355801188657	0.000882106992984522	0.0154562291350493	0.00135791599356638
]7a-Hydroxy-cholestene-3-one[	0.991310678070011	0.173041993816142	0.316254418548309	0.203082582182617	0.880528099752412	0.0913874414884499	0.0464782987038772	0.133139055864566	0.040564565774861	0.191855631425543	0.719934732254865	0.0717321741260566	0.512935555366063	0.294640883443163	0.762029006601694	0.431083247239221	0.113033866214368	0.119963686463225	0.104919708848203
]Isorhodeasapogenin[	0.404909401798326	0.032967816957268	0.0293363374813764	0.115411398158763	0.293850294031973	0.0434090709944601	0.224302186505648	0.026996966799397	0.183452855153668	0.154122469896848	0.278160414131952	0.0844933379539974	0.549185337886511	0.937029732531032	0.625215130683292	0.4376585109498	0.0179327341310354	0.12144556683502	0.493943650518245
]PHA-00568487[	0.415814314311486	0.0294698721581805	0.0212824827208575	0.00229404702557545	0.625626737112643	0.00330882579023983	0.0012162145282093	0.00427060418715275	0.00174325384200369	0.00190106275474	0.776560283627038	0.00255980657785049	0.900890020236456	0.288772694743653	0.405008065388102	0.488240112324309	0.00100513867441565	0.0107595658469126	0.0121187690693416
]Cadabicilone[	0.283012940739586	0.0433240809967756	0.0134241253978913	0.0116642899905439	0.484095830526097	0.000715589577984233	0.0109321402449267	0.000655599410734675	0.00327963005611487	0.183868822026193	0.825267309595067	0.0013603533296549	0.978423102046643	0.346885201530142	0.812788200985298	0.208499827982209	0.0172252866160947	0.210287545899285	0.00260363959685117
]Ethyl oleate[	0.00617581459295868	0.00483765947243331	0.0227353039424827	0.0275297837704995	0.0332191403568596	0.00438598777219856	0.00131304488359119	0.00511318547516404	0.00296779047504914	0.129376061682211	0.0586494465359642	0.0134269671251634	0.520563089946105	0.0874767808185362	0.0773735392837418	0.0179607839325562	0.557617918308927	0.973916515643065	0.00150318635382929
]SCHEMBL2216825[	0.870171319423345	0.331320546336141	0.195932624867889	0.450459001949269	0.525711567300692	0.690131200606403	0.252427873810924	0.881455587324954	0.542446925377307	0.147227133862893	0.286703270514654	0.526064325662856	0.450620918062539	0.390895129115788	0.72205653525126	0.235158319266344	0.157650464737821	0.212444651508362	0.734010201178414
]MEDICA 16[	0.0745718267393856	0.227808616056403	0.00285370590345702	0.00421790089641205	0.211721938741724	0.00356503472681879	0.0205237917120666	0.00487186782668902	0.0448570556604566	0.350391479107202	0.568834850271933	0.0108407078188208	0.534551858951337	0.700426093306246	0.937135787495765	0.0209906963682178	0.140544177373676	0.457350016704225	0.00393097587973745
]Amoritin[	0.0404394814198392	0.00671056984874108	5.55387991969525e-05	0.00842589463484034	0.139500133268701	0.00104662089400098	0.010032471048445	0.00216881365801758	0.00312594716433079	0.0988074383853934	0.381485266593839	0.00360891691690801	0.399214089884772	0.304747433055887	0.709145635481578	0.0869778158352577	0.13074833468015	0.411074450974414	0.000916867971277213
](3aR,5aR,7S,9aS,9bR)-3a,5a,6,7,8,9,9a,9b-...	0.0800073563349861	0.165474705177607	0.0533504356779435	0.0035654895382411	0.0201118319921378	0.00238565817834635	0.00057721193274074	0.00312896020915332	0.00291358370960815	0.356275041512577	0.47008562845991	0.00891987956219942	0.146905050160117	0.125637314894554	0.5338078692232	0.680273694985841	0.0374126481301493	0.261024682378338	0.0127564143075762
]Calicoferol G[	0.255238270418677	0.0690529066503311	0.00109285081184818	0.013026800791313	0.930920242672328	0.0203733788456564	0.0535893514291783	0.0264356046849374	0.104138809635625	0.0017475350604701	0.909796350438721	0.0411065248022431	0.221214557558553	0.768849662541952	0.482038979759261	0.195932624867889	0.0349520067895179	0.0778524582227229	0.03624506442209
]Conyzatin[	0.0746673414999259	0.0175640597787374	0.0114735895917257	0.00779876207740426	0.124236649089483	0.0114818503086649	0.00222507183607412	0.010358741068583	0.00225348437215844	0.0267494886083266	0.737223880818964	0.0166764228075813	0.866373618958605	0.0348531044790248	0.672117866804024	0.939495826352153	0.0175162404693872	0.163196829456263	0.00795350114651283
]Calocedimer A[	0.072561812101017	0.00907716890098476	0.000898453174612568	0.0357861472279226	0.21963829490109	0.000874363584774329	0.00627446094907502	0.000387951171421097	0.00324702842250835	0.106332763872071	0.464977930407236	0.00217693469226243	0.522448288708235	0.0508195561699964	0.447566759586674	0.247787131753999	0.215724174011368	0.97835937309148	0.00153543339405671
]Cyclocanthoside A[	0.995655281818161	0.000374051307351353	0.00423273924846046	0.0244765509344118	0.790120712963913	0.0150821440970423	0.0535893514291783	0.00910189961201957	0.0426703555721417	0.0717684158405381	0.890902472698484	0.0356175369578988	0.321434977399668	0.570283204907234	0.692507490030356	0.948280150054711	0.0427234481633318	0.171965301842629	0.111983813016944
]Protoporphyrinogen IX[	0.553893868906203	0.0152370534161046	0.0112794740633051	0.0231145329980236	0.238076095987365	0.00392315745989191	0.00270269747511431	0.00533089335825032	0.00423952016250784	0.164868397244754	0.653583399583411	0.0048518030865583	0.782350828546604	0.267769520553164	0.823031137399759	0.586793393701205	0.0413458064422492	0.179615920720431	0.0232927439561634
]N-Myristoyl Glutamic acid[	0.478305025109208	0.251490253293387	0.398982926641289	0.194662584198884	0.741375001953493	0.327107282286367	0.0842972676685085	0.39545061910346	0.102773927215531	0.00423273924846046	0.383974483732061	0.0448455820189526	0.420966456200306	0.658697807642626	0.349755684585218	0.1878344201063	0.0639190718268201	0.100520874956227	0.0679906747999732
]Isoetharine[	0.255238270418677	0.0246083518182618	0.0253621763206078	0.00165854805254595	0.556959173920847	0.00599602781494535	0.00116914238763233	0.00752444345971304	0.00194473039053067	0.00471198194798994	0.895621165831194	0.0048518030865583	0.92242366797406	0.305822140286483	0.606460595966676	0.327410411812586	0.00134307868238359	0.0148259428794941	0.00724624765932647
]delta-Tocotrienol[	0.576398374470638	0.0866236194160783	0.0186625294177118	0.258502060227045	0.162884610550923	0.0794064135629964	0.349268946743302	0.0794064135629964	0.405417393334764	0.140544177373676	0.458834432129545	0.153739133701734	0.0360046895746104	1	0.78223562470803	0.712516370128278	0.14385924954389	0.253699999234198	0.427814723194642
]Metaldehyde[	0.318084392831919	0.00771991247760972	0.0400017929595606	0.00110016930031609	0.0409075316546665	0.037276985034473	0.00975554044300786	0.037276985034473	0.00984274966897924	0.075945491167412	0.788216226761187	0.0103325560179903	0.617106012488401	0.218679528221487	0.663368395360959	0.888197653985307	0.0293363374813764	0.0453965555280507	0.0175937871246949
]2(R)-hydroxyicosanoic acid[	0.199895648088425	0.0196010804570526	0.00230864389885355	0.00338674846065024	0.218555369342985	0.00106625406522243	0.00592626603890434	0.001583657681969	0.00788348225916558	0.0576946162222767	0.747962327751745	0.0050949469536361	0.528334057818893	0.517983600029791	0.708010593368522	0.16923019365929	0.0378796333055078	0.113968700565154	0.00496997617971395
]6-methyl-2-[4-benzylpiperazinyl]-3-hydrop...	0.0311038425988928	0.00349970423660473	4.32625086799199e-06	0.0116642899905439	0.0671980892040325	0.00444504918999988	0.00487981351936817	0.00444504918999988	0.0205291150524327	0.164868397244754	0.387379858664379	0.0105842298837868	0.586514991224178	0.390895129115788	0.282756978202615	0.0969364852227237	0.263863014613523	0.952550556691842	0.00724624765932647
]Tramadol N-Oxide[	0.330738614758845	0.0517618630695613	0.0213418386956525	0.00922444077970996	0.509124271980704	0.000769673640792057	0.00627446094907502	0.00116455769323798	0.000605513468577845	0.117601794258467	0.914275647237924	0.000239883454278278	0.883498239204697	0.250921720254463	0.884661337060245	0.139275348390639	0.0154911626031675	0.135710370553114	0.00100560230410185
]Griffithine[	0.0788980830392516	0.0227993494478564	2.67907405770984e-05	0.0168070280786572	0.419608989339459	0.00458384838643644	0.0304064130237269	0.00653702394038436	0.024479359627122	0.0871536362605108	0.440384867368605	0.0403877185015009	0.150323511703632	0.658697807642626	0.78223562470803	0.130912854298991	0.127806009088262	0.420966456200306	0.0190973844436086
]Oncostemonol G[	0.735114756221537	0.0128310513319991	0.0283010872421088	0.0345866453878454	0.98616929334348	0.00752444345971304	0.022611790249476	0.00635254277817987	0.00793313672919327	0.0103135155496776	0.684279675159257	0.00471663565595493	0.563991671073526	0.0992324782623737	0.65375264356054	0.982750504419135	0.0226632048441846	0.0705163209400368	0.0286905202818881
]4-methyl-N-(((1S,9aR)-octahydro-1H-quinol...	0.0555092013867267	0.132919241710423	0.0630294292766944	0.0795641354382621	0.00123053911527071	0.0120781701887633	0.0101588925965348	0.0177709848213858	0.0463730730181631	0.378908876385106	0.515148089352134	0.0644934480309636	0.581609775535125	0.402573718589763	0.662428765338642	0.476840222845859	0.378908876385106	0.540636837029824	0.0444782081486255
]Sapelin E acetate[	0.285624538771243	0.0146050234156951	7.92354858223376e-05	0.00470369895439315	0.839607278422788	0.00148683410461947	0.0253291478382398	0.00185910977911297	0.0264116746423411	0.0517234422492354	0.606396255733946	0.0146415689638282	0.261024682378338	0.963994602297331	0.673033655094188	0.0848227441774161	0.03040021888817	0.183524092280959	0.0228438922014411
]Diacarnoxide C[	0.797763187976654	0.0210945139895813	0.0263144998706664	0.0515366884165767	0.935516321471041	0.037276985034473	0.101660001014496	0.0358517318860576	0.0372297519806741	0.118791684532375	0.952459193888503	0.0761985469249753	0.832785455615666	0.892243968930429	0.63467476088822	0.770025319039825	0.0201910380465231	0.104485432987826	0.182726029658627
]2,6 Dimethylheptanoyl carnitine[	0.883066600377331	0.0914748889623107	0.254066880609611	0.0574774509282912	0.58898443157796	0.0674713329692582	0.0712027648524498	0.0652510401001265	0.0570678345620181	0.000404350840545575	0.512467777265657	0.0233615850790418	0.987052963983893	0.50196176160645	0.432824565601341	0.586793393701205	0.0112794740633051	0.0104753337738455	0.088033058748644
]Rubrisandrin B[	0.793545964974548	0.0559446044472729	0.0201910380465231	0.0197667348629031	0.723865304157021	0.104604921146772	0.0939349813867574	0.110891037485767	0.191644487815505	0.0374126481301493	0.185586481528623	0.0575926311808166	0.261024682378338	0.928054318697964	0.356909087792171	0.617367408970642	0.00523375330132758	0.0196887365532579	0.0968644081816394
]3alpha-Hydroxy-3,5-dihydromonacolin L acid[	0.91758065573286	0.492530084585118	0.0944210375347869	0.357433575842719	0.659399483212781	0.0872592658437477	0.743201283736457	0.114131306422774	0.445478789260334	0.226045422207982	0.577095920427652	0.108764154096976	0.684055822981762	0.317249368579901	0.597168071771976	0.268846554622893	0.263863014613523	0.20390089517172	0.285869368102842
]Octadeca-8,10,12-triynoic acid[	0.335085129558661	0.0819594742327041	0.0314932282058384	0.0358108765904492	0.389144912743953	0.0434090709944601	0.0472315566491959	0.0502672922215128	0.100082126715747	0.016539722195378	0.577095920427652	0.0761985469249753	0.871027874890462	0.768849662541952	0.68274712519714	0.845610441149366	0.0123152031982463	0.0271575169837988	0.0775447729113514
]Tramadol[	0.352594048212394	0.241841669086134	0.0400017929595606	0.129059335861189	0.875965469869908	0.283634273030972	0.194108689199544	0.360376174111291	0.505480448377506	0.0848227441774161	0.733450645230919	0.65966927340749	0.0857245835038891	0.865510145945578	0.702313416345493	0.820241877504489	0.179958657884982	0.0929131156290988	0.60732477224308
]Vinylamycin[	0.0187765714624626	0.00299779301005332	0.00355379566580538	0.00797973814737007	0.00834988202240616	0.00810998606749735	0.0058085670045156	0.0123222104441814	0.0112284556751696	0.0324637257751164	0.174532391583129	0.0294145151572291	0.526992796546373	0.0767755974978765	0.147316610212548	0.509372661423599	0.338422079822463	0.318283166038678	0.00765171413804033
]Deoxycholic acid[	0.233646575567167	0.0228925140571898	0.000406113076655501	0.0002411378752325	0.233179459362573	0.000317462649385369	0.00531034593089608	0.000118211241629362	0.00120847443279093	0.0635633240808793	0.812285304397606	0.000193911175855543	0.653778153254946	0.319335701074329	0.931402821222503	0.650048453103285	0.00454432169702557	0.136238404042704	0.00230451211458282
]Acetyltributyl citrate[	0.16334109990515	0.0965168429088934	0.0400017929595606	0.0092761069278906	0.921734356802043	0.193350386408641	0.0428457769500949	0.179652037198053	0.035955437724454	0.0272939727097306	0.895621165831194	0.1225732408651	0.704201930804693	0.700426093306246	0.61581000887656	0.200065558778689	0.0123152031982463	0.170087023626372	0.0584152297787619
]Plakortic acid[	0.517262392430974	0.0462565103448447	0.0517234422492354	0.0739890032727404	0.593039943852124	0.0450536580674803	0.112643656616875	0.0539838028970072	0.0535966033834308	0.010787984601949	0.631968633641257	0.0219817606537036	0.628735118170624	0.554767389500181	0.958069089574839	0.4990748572458	0.0639190718268201	0.0548095939843432	0.0297666682780653
]Pulicanaral C[	0.204575418130554	0.273688909042442	0.0880748807811982	0.00583628106082767	0.29066170635574	0.00468437932642773	0.00137118853431817	0.00560821421996316	0.0020840188061686	0.0916862189716319	0.677435493394278	0.00124968613331378	0.218642046168713	0.277962627489039	0.963279941978097	0.288979717380945	0.00178383863387443	0.0702822584252356	0.00332408722259503
]14,15-EE-(8Z)-E[	0.40990591628901	0.00356543714155388	0.0043081661876867	0.0230653776748213	0.921503806234405	0.00750012395531696	0.0832750879854907	0.0049973681627602	0.0284237123959996	0.0182350575226808	0.995229390978829	0.0115988138457883	0.176314533652691	0.304338157618226	0.895090087081991	0.63186951595892	0.0558829590312651	0.13093494551589	0.0171824609812086
]CHEBI:132285[	0.0546342065554903	0.00934561636512798	7.08845406465208e-05	0.00483189011837881	0.0236929820709788	0.00207179229288634	0.0116899546869591	0.00380071024576223	0.0138138170857842	0.118791684532375	0.373856554345263	0.0146415689638282	0.386151919634967	0.424081431303237	0.457101375667966	0.221574125001243	0.244498695798518	0.367843314083226	0.00638398754020875
]Taraxast-20-ene-3beta,30-diol[	0.246402057440942	0.0178766161095152	0.00652447858025762	0.00251569016480069	0.502493044538184	0.00299678902429479	0.00719102729323917	0.00388668855045271	0.00627849728008889	0.0119692931464301	0.749133213795172	0.0105107461740785	0.423860896911975	0.509040795832331	0.610863322648149	0.206015682947522	0.012776447370582	0.038033613590841	0.00833775411553561
]Myricanone[	0.0107637605048856	0.00891593676098346	0.0017475350604701	0.00366817502637318	0.0367475935770603	0.00108717490183752	0.000554724465882117	0.00148683410461947	0.000642383260718304	0.0112794740633051	0.328617430111104	0.00499005491597426	0.769860281071313	0.223309740486795	0.301983009781835	0.195932624867889	0.0361665149722454	0.234795138020984	0.00113894986446139
]CAPRYLOYL GLYCINE[	0.127817421300809	0.000566346673030793	0.00818206461633419	0.0851752129098755	0.484095830526097	0.0697462612042239	0.0189633586610714	0.0569018346843659	0.034106141272547	0.0186625294177118	0.742502468880452	0.0356175369578988	0.30225535918849	0.096563517220936	0.258298466277401	0.374254129727988	0.249254298928919	0.765708365525187	0.0261300200784824
]1,5Z-Octadien-3S-ol[	0.364546274533802	0.0353592411039152	0.0895300319918801	0.00676791434460933	0.115957389008158	0.0109300248828434	0.00789111612638549	0.0147247011160583	0.00700703793725754	0.0361665149722454	0.980975272418825	0.00960572759527523	0.749161410702185	0.323054860825966	0.499020546027851	0.648542066972341	0.0361665149722454	0.0257030961450564	0.0198855544764536
]NAGABA[	0.325041250633972	0.0250306342187574	0.00243018374273785	0.00607124175886176	0.207998377485241	0.000564851392203192	0.00537702131332862	0.000564851392203192	0.00288293214052238	0.0406468007427061	0.639587610768165	4.42246295313531e-05	0.707427312575479	0.266291799750568	0.577624042206011	0.403875810109308	0.0355203691303396	0.186099724558603	0.0028217496443379
]3-tetradecanoyl-sn-glycerol[	0.0811278278413428	0.00119617350426315	0.0186625294177118	0.0136054667575189	0.162884610550923	0.0872592658437477	0.0157885468421342	0.0769059178118701	0.06746726051693	0.00198404324777002	0.867363386330343	0.0706459697692481	0.712313140239475	0.179766920691037	0.440842163406322	0.974127994662394	0.0639190718268201	0.125967313757873	0.0408892609622049
]Macrophyllide[	0.0645116212921859	0.0265255859192273	0.016539722195378	0.00843692868672097	0.133765516363755	0.0253397338362258	0.00341247033123704	0.0394945036721561	0.000722453640630949	0.0134241253978913	0.560624380068186	0.0233615850790418	0.853993226389834	0.0550464390975935	0.432824565601341	0.761733078752474	0.0179327341310354	0.0778524582227229	0.00654953866002916
]Kuguacin Q[	0.242959336590561	0.0322041731162694	0.000107991775211591	0.00243121839116389	0.579243201788478	0.000265594858764429	0.0158180588966936	0.000238911008275	0.014154171386791	0.151010951528435	0.600938493473997	0.00539014989367792	0.44707391786167	0.908782555605317	0.904401618582093	0.077478805565999	0.0265255859192273	0.266034930232392	0.00815351718230239
]N-Succinyl-L-glutamate 5-semialdehyde[	0.00590686594810208	0.137427324275729	0.0194151403865317	0.0565992607744983	0.0155417683010555	0.00487186782668902	0.000382880732639368	0.00691877853640244	0.00300183881519844	0.39272049088162	0.319353352143141	0.0159989721474383	0.700157444246762	0.045224318075245	0.644187678721338	0.150648115287631	0.200065558778689	0.987052963983893	0.00209179381761748
]Farnesoic acid[	0.340865224837496	0.0202798994211282	0.0226632048441846	0.129059335861189	0.0546179451245528	0.0899962209480734	0.0487653360820062	0.110891037485767	0.163992335133579	0.398982926641289	0.657938181437995	0.150036215603899	0.541846705839063	0.821269125870408	0.68274712519714	0.720651308237203	0.284138740159563	0.417735768107188	0.157738640738695
]11,12-Dimethoxydihydrokawain[	0.661619651188526	0.0104764565313937	0.014921990466866	0.00250680488690924	0.469680702108098	0.00255153870337033	0.00596956644083146	0.00206436786612452	0.00104625822879845	0.0954672862166066	0.901985154836006	0.000884865040339911	0.986956709756907	0.253759121863152	0.695255139986137	0.478305025109208	0.00686922263304868	0.0837232952965503	0.00454821733361488
]Sipholenol F[	0.226717644846721	0.0120049300423579	0.00102871635976332	0.000597550634485522	0.447843209927821	0.000646509970836817	0.00446218610658144	0.00091339046976735	0.00207586478455868	0.0186969780932151	0.878228533147173	0.00115623972238499	0.722561098686598	0.491356741793659	0.796001164681128	0.194463585631068	0.00364659669930112	0.0404352377677402	0.00183869206075871
]CHEBI:68080[	0.370605575048209	0.0366030544165177	0.0235370164742807	0.000580362028931525	0.537335424833765	0.00334126823056202	0.0174964631097492	0.00273696826862047	0.00108932765234426	0.000882106992984522	0.876767558844016	0.000488712522222379	0.684055822981762	0.228001736612473	0.432824565601341	0.688288293957414	0.0030247187950434	0.00792927988755743	0.00330797835711794
]Phenazone[	0.260181080455214	0.00299080460063106	1.61972401697685e-05	0.00204537555725937	0.501486645088423	0.0273372658795021	0.0457216439152495	0.0335724694692296	0.101321647592441	0.0416323315552782	0.971253840200756	0.0449360688643221	0.184007303895803	0.694057298159064	0.905114701945863	0.176516626302419	0.0357702605023893	0.116244246369089	0.0437456780030838
]luteolin 3',4'-di-O-beta-D-glucopyranoside[	0.0289520117651407	0.0366030544165177	0.0146097319549812	0.172692736867625	0.0335320098505356	0.0112131905148805	0.14199530127633	0.0124040473935354	0.0231028426645259	0.338789908071246	0.00377997346922632	0.102992143345042	0.552870895977177	0.0274337876573529	0.151813206837915	0.656424514748595	0.939673739789045	0.732716401893539	0.0206986565377805
]2-(4-aminophenyl)-2-phenylacetic acid[	0.0289520117651407	0.127805663279504	0.110229403917702	0.0154628753607875	0.0145372570133158	0.026996966799397	0.00192636093589327	0.0358517318860576	0.00832967331759171	0.221574125001243	0.334878440873295	0.0186082970785737	0.65223820101316	0.0192212778922698	0.208188492983381	0.356275041512577	0.278984459737083	0.498753549894849	0.00531623095670986
]Valsartan acid[	0.471586024536405	0.0485802888870239	0.000314084077390753	0.0389101637506388	0.620651069922025	0.0438433633637643	0.145692617925357	0.0607675248198298	0.197225145133694	0.0275260698015414	0.451964706916155	0.0842529689984097	0.23674175380792	0.91787402161125	0.708010593368522	0.843315204954182	0.0651000007465066	0.0718935429762306	0.151097894513165
]Chelerythrine[	0.272341654691874	0.0396857560595534	0.000551268355123646	0.0433165161127778	0.513888663944059	0.00204900241558414	0.00851559229151011	0.00454303488960228	0.00644173650514301	0.20390089517172	0.664256206300359	0.0197111369859926	0.41738459064301	0.262213187056783	0.75682540613657	0.411313493793236	0.0789437820134382	0.388891749290476	0.0348358092865619
]3beta,5beta-Ketotriol[	0.610851572518729	0.0559446044472729	0.00708152408658291	0.0175123008813838	0.556959173920847	0.00731805623560677	0.163002940201008	0.00487186782668902	0.162125540718849	0.0349520067895179	0.394239416601503	0.0318791058544527	0.926722363011618	0.717352803861276	0.96854618746789	0.586793393701205	0.00496738593748214	0.0185552963997728	0.3513265633255
]3beta,16alpha-dihydroxy-(5alpha)-cholesta...	0.115812900097978	0.0102539931538765	0.047063140467273	0.00250382819975892	0.155239145933388	0.0150821440970423	0.00600873652205069	0.0181913922930605	0.00207377478037918	0.000819764027255587	0.825267309595067	0.0111020535163231	0.628735118170624	0.365390727915927	0.378854209127698	0.571744619245462	0.00941397730678362	0.0112027356371698	0.0106431794581021
]1beta,3beta-dihydroxy-7-acetoxynoreremoph...	0.200700359189443	0.0366030544165177	0.00780113863100818	0.000733523697848071	0.151508666011584	0.0117968184959416	0.00211733360190625	0.0136919276381569	0.0160500475982943	0.0427234481633318	0.719934732254865	0.0167134216312697	0.961171002543543	0.734403706184356	0.937135787495765	0.374254129727988	0.00198404324777002	0.0297204498005827	0.0130421408392669
](9Z,12Z)-3-hydroxyhexadecadienoylcarnitine[	0.751685604891505	0.158131700231125	0.00143618263507861	0.0171568478289443	0.311100332010392	0.107715766704	0.583699791334441	0.0985741558772242	0.343120553622384	0.0337686229602348	0.500736746307048	0.134120987856674	0.12904565978448	0.847761526425765	0.218736886811633	0.956891924031642	0.0103135155496776	0.0266658887042315	0.155917198207222
]Secobryononic acid[	0.413135743739079	0.0347217263026733	0.0420110628360986	0.0431335840742146	0.33047925479513	0.00470253741084825	0.0048380257264935	0.0070917504326109	0.000796330091156872	0.224599431249969	0.796855548889058	0.000671892686982201	0.832297983984649	0.14095907127457	0.968453309067681	0.262387082666	0.0420110628360986	0.264502214587944	0.00290815083986651
]Osthol[	0.326520930952912	0.0391895016374151	0.0919523585057291	0.00445549202679318	0.412734062741706	0.0130355302640135	0.0185880162473224	0.0130355302640135	0.0135153625158568	0.00400825239020941	0.928735655828719	0.0133758231102825	0.512935555366063	0.410635295988975	0.853914961229655	0.9138955872505	0.0017475350604701	0.00375784390413481	0.0232927439561634
]Arachidoyl Ethanolamide[	0.0980214402484665	0.000716401259459154	0.00708152408658291	0.00388068474610925	0.114425052562249	0.0103805906538956	0.00415018009187929	0.0154463216648819	0.00423952016250784	0.0112794740633051	0.283838370548987	0.0418348979032843	0.724534110631159	0.48008168618157	0.229619959018171	0.350391479107202	0.0400017929595606	0.0715322622992014	0.0198855544764536
]3alpha,7alpha-Dihydroxycoprostanic acid[	0.0788980830392516	0.00601237275313848	0.00580073696223149	0.00235491440996571	0.269068620639553	0.00264545607913402	0.0013880563429427	0.00323370967269776	0.00755172003353244	0.00743441908253395	0.477660823610186	0.0159989721474383	0.724534110631159	0.50196176160645	0.401516866520475	0.176103738091593	0.0146097319549812	0.0767720740734081	0.00992599612092793
]10-(4-Sulfophenyl)decanoic acid[	0.0245265138192436	0.0043760542534228	0.0517234422492354	0.0311036052626061	0.00160170030608886	0.0173712461721522	0.0133291019570554	0.0190412669494002	0.00736655164258559	0.0738355344954811	0.0858656837066487	0.0130731984010843	0.408121994346384	0.040835840930757	0.0153409004055589	0.542148135201078	0.625106429151613	0.724534110631159	0.00840042369957716
]21-hydroxy-heneicosanoic acid[	0.904618542111327	0.0690529066503311	0.0128602985333672	0.00421790089641205	0.92632620927469	0.0476072914240218	0.231138512704712	0.0365591125350595	0.111155150900879	0.000948282785737886	0.347603292940622	0.0505001687738422	0.782350828546604	0.847761526425765	0.802573635243103	0.368206608042634	0.00163819116387964	0.000779003198095207	0.145285839367641
]Juvenile hormone II acid[	0.471378812633088	0.00699599799690276	0.00743441908253395	0.0244765509344118	0.376000419920355	0.0190412669494002	0.029866423383341	0.0248050389619812	0.15661074774613	0.0253621763206078	0.952459193888503	0.085729124690954	0.179615920720431	0.717352803861276	0.560589712687966	0.737004950173659	0.134071286197255	0.0725588005562157	0.163288614120918
]4,4'-Diapophytofluene[	0.288250546113952	0.0139936570261021	0.235158319266344	0.0565992607744983	0.412734062741706	0.0293341069597015	0.0267783765029659	0.037276985034473	0.00368187436169309	0.0030247187950434	0.581245176764157	0.0233615850790418	0.969795482811562	0.14223332082862	0.28908183160208	0.586793393701205	0.0677608501901541	0.0341994978618478	0.0211147186441019
]Tuberoside[	0.0674186437490134	0.00311795694568007	0.00523375330132758	0.0186130682968018	0.142448932600347	0.00472610049962197	0.00585720581783722	0.00417756347386211	0.00130024604873902	0.154122469896848	0.451408888587733	0.000974684644920121	0.862503451300298	0.10195324782612	0.61581000887656	0.075945491167412	0.113033866214368	0.708253861192428	9.63137773646316e-05
]Pentyl decanoate[	0.0197333048942552	0.00171452022259588	0.00652447858025762	0.000134390777350113	0.0685438777935921	0.00141390230841543	0.000745944242657615	0.00141390230841543	0.00160413018121508	0.00299455916187696	0.106431997801996	0.013138397843838	0.786371852337068	0.150741760806119	0.0518698187330586	0.341302060252498	0.0665573608922707	0.095131256757341	0.00527083782545579
]Talaroconvolutin B[	0.00938256921780134	0.00487584671448715	0.00523375330132758	0.0136054667575189	0.0601864753818457	0.0161952242690375	0.0178546283673844	0.021300701229976	0.0274205783959085	0.00400825239020941	0.137928915226587	0.0496615437542594	0.347103635876335	0.228001736612473	0.169304985577716	0.176103738091593	0.268846554622893	0.263494780091995	0.00575480272044371
]Isopregomisin[	0.810445926858199	0.0576946162222767	0.542148135201078	0.420371494035518	0.369520700574839	0.140559655626604	0.0681746494600355	0.122519995843923	0.139144685130023	0.350391479107202	0.30425476983556	0.105850464170516	0.660142579926665	0.305822140286483	0.905812062854314	0.4990748572458	0.268846554622893	0.352960527166381	0.401417639505243
]3-Chlorodehydroleucodin[	0.00514906505273371	0.00112904543935954	0.000274434431160486	0.00744310594190223	0.0463013751231678	0.000590962558439045	0.00204976441098914	0.000839461586699564	0.00148982849286039	0.0370154178272064	0.131253384703264	0.00579496924106104	0.542486034185527	0.065093327159832	0.279034767058138	0.236137081822397	0.215751890275327	0.535133239119687	0.00119781027841959
]Farrerol[	0.0231733456081946	0.0613152332988729	0.0134241253978913	0.0226737425345398	0.0241729814375551	0.00472610049962197	0.00134179517568978	0.00711619170070499	0.00200841143088182	0.0871536362605108	0.560624380068186	0.0186082970785737	0.786525603585611	0.152876828019268	0.63467476088822	0.405298347282759	0.0848227441774161	0.324231197003156	0.00689089194205117
]NSC684661[	0.373655911344486	0.0731778843033082	0.010787984601949	0.00102423028672272	0.880528099752412	0.0103805906538956	0.0320710515004647	0.0109300248828434	0.0201226441140065	0.0253621763206078	0.947710889414782	0.0369345192934727	0.995684171775622	0.742973524055097	0.926682786107439	0.36221349614195	0.000404350840545575	0.00978566944671799	0.049872101286059
]Villosin A[	0.262639756614782	0.173041993816142	0.0994991119375397	0.00182917038504127	0.338059744795868	0.0173712461721522	0.00715913484425412	0.0217764080592957	0.0118290504910572	0.0485802888870239	0.928735655828719	0.0263202928665134	0.534551858951337	0.317249368579901	0.947598421937851	0.896753247693533	0.00143618263507861	0.00668834580081135	0.0303161432884516
]11-Ac-(2alpha, 3beta, 5alpha, 6beta, 11al...	0.810445926858199	0.0102539931538765	0.0400017929595606	0.450459001949269	0.667877404726784	0.266125288079854	0.172338901704571	0.227903174793014	0.139144685130023	0.745222094367133	0.980975272418825	0.369934866841006	0.171965301842629	0.531844389628535	0.979028110212286	0.871122004806598	0.485086609145468	0.757422544848359	0.360438776615704
]Pyrophaeophorbide a[	0.0892894060385572	0.000147366734668086	0.00339156174521671	0.0154628753607875	0.0564299281569332	0.00635254277817987	0.0045031582257633	0.00417756347386211	0.0107999875408429	0.150648115287631	0.418754892940626	0.0174524466821793	0.563991671073526	0.228001736612473	0.542670955586589	0.338789908071246	0.168558822503884	0.628735118170624	0.00800059823255972
]Dihydroactinospectacin[	0.000858141083107	0.0285551514225708	0.00708152408658291	0.00580962428134635	0.0048033117966817	0.0194775747625617	0.00415018009187929	0.0253397338362258	0.0923065359014403	0.0738355344954811	0.132628683297066	0.0869778158352577	0.961171002543543	0.458674093825414	0.19298992694385	0.164868397244754	0.327410411812586	0.523692903636657	0.0266275464635171
]4,5-Dihydroxyphthalate[	0.437363005446096	0.00788066414635979	0.00155333957155257	0.0257833626909818	0.467841220775915	0.00756719690797514	0.0346129685479237	0.00992537928715453	0.0368662985745711	0.0546342065554903	0.930594704215059	0.0404394814198392	0.376358402537964	0.423967977167359	0.816573701026709	0.908936892744817	0.0322243377427229	0.077554129867722	0.0702796022212413
]Miroprofen[	0.160274493354491	0.0311080950894072	0.0161072149007659	0.0121142479497531	0.41581244516603	0.00236034661216822	0.000302961289944781	0.00353101940712586	0.000256963370365071	0.189490467758679	0.572673331602491	0.00308987003587502	0.671833529502171	0.0861379050024471	0.465006489839383	0.0954018996838313	0.0476271042058432	0.399844800858783	0.00273887747974166
]Protopanaxatriol[	0.0327959530733821	0.0651000007465066	0.00743441908253395	0.0231145329980236	0.0759209381799399	0.00430964123580391	0.0116899546869591	0.00549135689073199	0.0249519177633282	0.0485802888870239	0.433112507876225	0.0248070950438382	0.660142579926665	0.346885201530142	0.673033655094188	0.168558822503884	0.130912854298991	0.310390612645361	0.00503900421429737
]Lansionic acid[	0.240884287808325	0.00808182901120214	0.00736655164258559	0.029196622904577	0.125247188274143	0.00072664969333136	0.00675013150877013	0.00072664969333136	0.000542088873189961	0.0579609622559019	0.904963885070865	7.19780434101924e-05	0.615524755881967	0.0495805187100571	0.592012171303606	0.755532610322796	0.0873682051295623	0.320880962514345	0.00218041568189298
]Cinnafragrin D[	0.706381408617892	0.0631868477646012	0.00674207700717977	0.0175123008813838	0.160950084574042	0.0344680662611769	0.014213433593194	0.0434090709944601	0.035955437724454	0.922480570501729	0.733450645230919	0.0324804850146734	0.628735118170624	0.830081224186641	0.905812062854314	0.230573463621845	0.134071286197255	0.560274135688296	0.0593252354876173
]Segetalin B[	0.74753304492681	0.0318191601735389	0.00780113863100818	0.0086408486598728	0.369520700574839	0.18188931113211	0.194108689199544	0.140559655626604	0.204373337000474	0.00818206461633419	0.0808384554487092	0.0706459697692481	0.411313493793236	0.700426093306246	0.551598578245257	0.974127994662394	0.000312853917886047	0.0107135384524497	0.184749851491293
]13-Hydroxydocosanoic acid[	0.34377638998206	0.0405331832922498	0.0485802888870239	0.0316647382156743	0.282673836790478	0.00222424069903226	0.00931390887276073	0.00273696826862047	0.00154336463891358	0.115887838148784	0.853288699815676	0.00156768744615232	0.961171002543543	0.23275560389799	0.68274712519714	0.204254580845515	0.0639190718268201	0.212444651508362	0.00321236303831984
]Sipholenone E[	0.24548769582535	0.00954579366952091	0.00126903751770602	0.00130539787550044	0.322200877394563	0.000515046352655979	0.00258558672341014	0.000875786929710243	0.000717109144166894	0.0554827279588548	0.761268760677943	0.00111376695728804	0.823044777975274	0.427389650636872	0.705146778535022	0.182372315135057	0.00757724604589427	0.0825762542431612	0.00190010173894306
](S)-10,16-Dihydroxyhexadecanoic acid[	0.296214926310245	0.00665487693581301	0.00551142233634372	0.000952634754555204	0.271757142937372	0.000715589577984233	0.00232338377901309	0.00100243293309155	0.00736655164258559	0.00580073696223149	0.444044210275607	0.0127759640954419	0.512935555366063	0.323054860825966	0.110126161387316	0.527609768861268	0.03869090714065	0.0336132774006908	0.0286905202818881
](4-hydroxyphenyl)-[5-(4-hydroxyphenyl)-1H...	0.00715997435147875	0.0249479039152651	0.000488859015660648	0.0196554437249243	0.0382723843835644	0.00212351616816764	0.00216059319685424	0.00341846861079942	0.0101219088264031	0.288979717380945	0.160242393723857	0.0128397819849786	0.453639983166278	0.0756593484384114	0.393526105312324	0.0904709161604096	0.389250537141981	0.965457400094837	0.00206884004309948
]Lansiolic acid[	0.0813308364545282	0.00201169026293302	0.000410048263650875	0.00267790773102305	0.0741093387071812	3.82961715488239e-05	0.00237680235049487	8.98898140873072e-05	0.000237582594258434	0.0273676906532239	0.326056453414819	0.000517300478185767	0.848686706448105	0.155675473717872	0.306099273837092	0.297107384104929	0.0706459697692481	0.180005862491204	0.000749012273230321
]HEDERAGENIN[	0.487479711645953	0.0231923503243401	0.01614475810252	0.00922444077970996	0.875601692806645	0.0120781701887633	0.0309139347067338	0.0133436140339707	0.0153325768812849	0.0012780412318536	0.571812555982442	0.00318930841019283	0.663169683837699	0.409218653941829	0.94744381512288	0.429691262333355	0.0025809358930946	0.012995590293009	0.0103495790049957
]N1,N8-Bis(4-coumaroyl)spermidine[	0.0274141533411081	0.000374051307351353	0.000819764027255587	0.0127447951561359	0.00721412654723141	0.00172744681142589	0.00153470329422101	0.00246985162157753	0.00121220812062384	0.0825369233953714	0.292484855753281	0.00471663565595493	0.961171002543543	0.0684026897866903	0.252394368423611	0.527609768861268	0.217159490579229	0.549185337886511	0.00330797835711794
]Leu Phe Leu[	0.488786113738409	0.101752946996937	0.208499827982209	0.174618715420326	0.553009760915347	0.0181913922930605	0.014213433593194	0.016580122159545	0.00023828541790083	0.258936452562499	0.702034383004078	0.000106506958634789	0.450620918062539	0.00599448304389716	0.542670955586589	0.39272049088162	0.172303862892633	0.757422544848359	0.00252487870803031
]9-Octadecene-1,18-diol[	0.0218783708292429	0.223248005511828	0.0994991119375397	0.0453194100575183	0.473029372110469	0.11911480490912	0.0926893083155917	0.109295312855364	0.243345696210989	0.03869090714065	0.411670624763918	0.376413096130166	0.769860281071313	0.601851640538619	0.937135787495765	0.104767513929187	0.0919523585057291	0.227940883170429	0.140159602023478
]Eicosanedioic acid[	0.0180374015243616	0.00055786111542	0.00408148600450753	0.0013860747414649	0.0421923596249472	0.0191490274139017	0.00510029186881766	0.0121688420211272	0.0078729144373495	0.0136256615755206	0.481141829701507	0.016254786115216	0.849634276541192	0.185564226411821	0.596895334538414	0.571458202378374	0.0257030961450564	0.227579517585742	0.00220480491221209
]2-Benzylmalic acid[	0.81468350727676	0.0391895016374151	0.327410411812586	0.0540240942050918	0.0601864753818457	0.114131306422774	0.0596538651581553	0.15827544077259	0.0329139369145013	0.284138740159563	0.933476468117204	0.114759497131404	0.761562419720906	0.554767389500181	0.440842163406322	0.931073583667659	0.212801426216213	0.0539742731622266	0.180716849635008
]Docosanedioate[	0.298898469235969	0.398084638778641	0.0134241253978913	0.0114057605424878	0.98616929334348	0.00472610049962197	0.0926893083155917	0.00565565638635679	0.035955437724454	0.179958657884982	0.919260917190836	0.00746969016669974	0.628735118170624	0.901180849582757	0.68274712519714	0.0441352182349839	0.0326158632940219	0.168222442293073	0.00761601229300801
]N-Benzoylaspartic acid[	0.129852202468477	0.0218152053773419	0.00119747586176588	0.000438130447897755	0.26073281337815	0.000126931435317168	0.00271516113928394	0.000142564106926812	0.000294926616385194	0.0446706800080432	0.402549509022727	0.00281477037403377	0.794743444899693	0.294270660442894	0.460875731517222	0.307664737675351	0.0164406126137069	0.104874212670649	0.00318084169701116
]Glycerophosphocholine[	0.156115894262449	0.00632712891325937	0.0158755795556416	0.00410298090886574	0.0394834540421583	0.041027050407684	0.00751805486538615	0.0232528041176872	0.105516417687168	0.195932624867889	0.662303297443048	0.028446667694231	0.89239533859466	0.760197410567549	0.96854618746789	0.464464211225739	0.0802957365433965	0.404943643268351	0.037529108110244
]Cannagunin|cannagunine|ent-1-methyl-19-ox...	0.519550563238171	0.0162537270837886	0.0176012290558587	0.00600273891271952	0.507202366111884	0.00892112537325707	0.00865153912954031	0.0128285905809578	0.00235722010280282	0.0416323315552782	0.715671451002844	0.00319484938576098	0.789182280075575	0.160696479915914	0.941938159214145	0.722757670863948	0.00686922263304868	0.027528421740699	0.00848446019471805
]Graviphane[	0.0459226599601243	0.00414206043386445	0.0158755795556416	0.00102423028672272	0.0573523810104304	0.00773542526588678	8.57788218096012e-05	0.00959749791784104	0.00473279243548541	0.00580073696223149	0.544358418037132	0.0167134216312697	0.640446619603434	0.531844389628535	0.164811892326825	0.191855631425543	0.0128602985333672	0.0767720740734081	0.0124756183838022
]12Z,15Z,18Z,21Z,24Z,27Z-triacontahexaenoi...	0.422321382506241	0.0316692768979938	0.162710597135993	0.070104372927819	0.944673434099707	0.0129509133912729	0.0581017753003419	0.0149888843029604	0.00456442011998992	0.0238576461278064	0.717489627118085	0.0102602712564035	0.703993346107325	0.119092841918999	0.828038038131932	0.516509937343911	0.0531484127229183	0.0639439953099654	0.0132469509887159
]Coprostanone[	0.124436042461984	0.015465756610666	0.00119747586176588	0.00163925615023564	0.449142804584465	0.00364653475114851	0.00400035225891626	0.00468437932642773	0.0161221026068814	0.00737686827808459	0.788063639263425	0.0167953481765724	0.440277528121983	0.58175805502572	0.721859505150955	0.21900083293368	0.00719968646470481	0.0497435529271195	0.0108161678735486
]Monoelaidin[	0.0284322583722505	0.00665487693581301	0.0209906963682178	0.0114057605424878	0.0842014636957511	0.104604921146772	0.00888822673927425	0.104604921146772	0.0780639322982326	0.00320390861439579	0.895621165831194	0.0557545585978829	0.853993226389834	0.410635295988975	0.440842163406322	0.398982926641289	0.0485802888870239	0.170087023626372	0.0206986565377805
](4R)-4-((3R,5S,6S,7R,8R,9S,10R,12S,13R,17...	0.240825681407654	0.214301929924458	0.050133557803774	0.00537292259357969	0.238076095987365	0.016972100329812	0.00438292342593671	0.0203733788456564	0.00165042651689329	0.0658194725010812	0.394239416601503	0.000532473797079547	0.270990658240036	0.228001736612473	0.958069089574839	0.350391479107202	0.00320390861439579	0.0767720740734081	0.0014545926463474
]D8'-Merulinic acid A[	0.257690972082897	0.0265255859192273	0.00743441908253395	0.000308567244330149	0.556959173920847	0.0103805906538956	0.0221816453897263	0.00886180894315736	0.00182228451248534	0.00708152408658291	0.697581735751124	0.000771301831042015	0.824331718268355	0.283706547512959	0.792388945249161	0.534856824581943	0.000261946448082417	0.012776447370582	0.000529785623136547
]PREGNENOLONE SULFATE[	0.0908982239024296	0.0093236606702698	0.00030010592349794	0.000659731725602297	0.32521488735952	0.00979518612780739	0.0178908755028937	0.0123551935542019	0.0175012157292915	0.0105230884125285	0.545395163959084	0.0230585733094513	0.198255786793119	0.188686402843372	0.530726090519228	0.572621175796971	0.0513358606977681	0.0753944514114679	0.00979998398412563
]Orthosphenic acid[	0.0940615203740365	0.00891512337836442	0.00117005130317516	0.00043581898665912	0.17708780530069	0.000290942731194344	0.000296945057072007	0.000394788290769998	0.000877139414058536	0.0115648519153146	0.761497903556777	0.00128200974195303	0.798111307220053	0.442911404874834	0.536298998558604	0.224467904574679	0.0027433575595146	0.0609506866136398	0.00225227775059755
]3-Isochromanone[	0.0357702605023893	0.0462565103448447	0.0235370164742807	0.00660002672885485	0.0905000747870051	0.0140296776710822	0.0449987278977102	0.011502094909182	0.00499610620724456	0.0533504356779435	0.733450645230919	0.000902524739365695	0.48475940254934	0.0244445169902652	0.979028110212286	0.770025319039825	0.0780987414167251	0.246503729187058	0.000218601289498022
]6-Paradol[	0.318084392831919	0.0914748889623107	0.0253621763206078	0.174618715420326	0.763429638371983	0.136814912314962	0.196172505183442	0.168738364957325	0.240933501559386	0.060239302504316	0.86266746914674	0.251122836826141	0.148607619802569	0.821269125870408	0.772115155394559	0.134071286197255	0.0969364852227237	0.23943581954856	0.138478661904525
]SODIUM TAUROLITHOCHOLATE[	0.297414201605047	0.0347217263026733	0.00365222490692174	0.0294268362004839	0.709996317602369	0.00470253741084825	0.0138562869691963	0.00632806459519264	0.00137337943887106	0.282655924937451	0.746315905793288	0.00134247106680507	0.727848430836481	0.415921092857131	0.771458570202739	0.0213418386956525	0.0541939838278613	0.600648485197849	0.00164254440088296
]Nostocyclyne A[	0.240825681407654	0.16923019365929	0.060239302504316	0.140415073764359	0.880528099752412	0.49468360238228	0.904547584964693	0.527403036835189	0.462740684128383	0.00610204667907688	0.367193557224517	0.39621645215691	0.141876922275519	0.847761526425765	0.457101375667966	0.150648115287631	0.386511349907985	0.21900083293368	0.100835203114729
]N-[2-(4-fluoro-2,7-dimethylindol-3-yl)eth...	0.125520886670337	0.0093236606702698	0.0382930198367022	0.00270526727183373	0.274830141165969	0.00941267631810239	0.00372627819159987	0.00941267631810239	0.0263110615239026	0.0396035787380555	0.690961289416178	0.0230585733094513	0.952198141716105	0.855572185977611	0.72006718544829	0.150840400036725	0.0146108579488842	0.0686761456339517	0.0222869279911655
]Naringenin[	0.0964660375549018	0.000822053623617425	0.0100114510669036	0.0019914787888764	0.304915592269711	0.0101748214202644	9.87368174429903e-05	0.00940355309152108	0.000496272748253368	0.00282481019152403	0.871970011780678	0.00255980657785049	0.969773258529874	0.131796524213915	0.240474417544807	0.221214557558553	0.0070259033328619	0.128738594043059	0.00220480491221209
]Reserpic acid[	0.553893868906203	0.00891593676098346	0.000180516794679786	0.140415073764359	0.723865304157021	0.0641611586350632	0.553593857552017	0.0539838028970072	0.236154121132786	0.154122469896848	0.848606137401426	0.1225732408651	0.0491588614676945	0.458674093825414	0.823031137399759	0.745222094367133	0.485086609145468	0.605561571592542	0.136811556874533
]Sodwanone B[	0.140765189125644	0.0108838839967786	0.00408353865789834	0.00500207374472117	0.143818534931623	0.000629307354177211	0.000806524716213675	0.00106988715419232	0.00123734602472703	0.0624173747726351	0.581810887083162	0.00133421362946695	0.843220747998107	0.301454132877913	0.380594820632289	0.0816114387625975	0.0437241034579898	0.22294966418171	0.00129660783350438
]O-HYDROXYHIPPURIC ACID[	0.823173025373473	0.173041993816142	0.564281969472802	0.890783656810786	0.176862323081077	0.498720017604498	0.982609290401017	0.490662762489159	0.149456126353202	0.0186625294177118	0.867363386330343	0.177251754457224	0.367843314083226	0.0367753282917549	0.569643311165027	0.471289728362107	0.594378288173693	0.332703854861524	0.285869368102842
]7-O-demethyl-albocycline[	0.568854454041391	0.0890256390071547	0.0969364852227237	0.0840051455529069	0.584940333780305	0.0732626445421305	0.0878241847341417	0.0886201892660059	0.0570678345620181	0.00674207700717977	0.31629941703845	0.0248070950438382	0.931022958932973	0.365390727915927	0.843596048474444	0.965508169895628	0.0244365114245058	0.021696047365916	0.0531697004320555
]5,8,11,14-Eicosatetraenoic acid, ethyl es...	0.0214047343111776	0.002658473008887	0.0406468007427061	0.0364119412836668	0.0329144550938292	0.0106310288979645	0.00190089920060466	0.0136756275809542	0.00315270993809547	0.0541939838278613	0.221281511089117	0.0130329323380411	0.623817922039917	0.0716686977042102	0.119391642655855	0.0983955793142408	0.423159033533037	0.593002989933594	0.00318025250395815
]CHEBI:4857[	0.267725887573531	0.00750277833527724	0.00982641933436046	0.00157462206932379	0.107764165884753	0.011016777881967	0.00046530479638851	0.0163588972375925	0.0193996948745254	0.182372315135057	0.885346184210407	0.0223625026495853	0.626162888014418	0.39054515239296	0.429331322838169	0.376719993974077	0.0598720651836711	0.142836486955456	0.0401832356659084
]24-methylene-1alpha,3beta,11alpha-trihydr...	0.29089095339378	0.366894781353361	0.0455816161239402	0.00470369895439315	0.426543226908881	0.00127426168834366	0.00192636093589327	0.00148683410461947	0.000642383260718304	0.154122469896848	0.751586033282452	0.000119029276948623	0.27861483675178	0.0816114387625975	0.772115155394559	0.405298347282759	0.00674207700717977	0.155551462258602	0.00209179381761748
]Cryptocaryol E[	0.157901643371896	0.0122788908332474	0.115887838148784	0.0345866453878454	0.0431155528206566	0.0177776474506537	3.77069886514647e-05	0.0242790473719339	0.00258126124048275	0.0639190718268201	0.710966860819457	0.0170798271016217	0.720453361290197	0.064368039121883	0.100317047985939	0.418086841611303	0.118791684532375	0.291606476021242	0.023748350488491
]LysoPE(0:0/20:2(11Z,14Z))[	0.236137081822397	0.0112305848364103	0.00269058940256062	0.105517592408912	0.728231079312085	0.112503011843296	0.116968570549008	0.0859133695020255	0.325558263355324	0.191855631425543	0.86266746914674	0.142812561321842	0.0789437820134382	0.751571727015085	0.597168071771976	0.273887048419149	0.208499827982209	0.803278249740766	0.0809348754664132
]15-HEDE[	0.546478411562179	0.0613152332988729	0.0895300319918801	0.125934788887883	0.405918874097025	0.0511780351858944	0.0464782987038772	0.0720765340256682	0.0311852678530391	0.102109322085997	0.769844108743472	0.0312862262873321	0.440621443340853	0.119390709779347	0.843596048474444	0.688288293957414	0.176103738091593	0.170087023626372	0.0368828674050325
]Lauroyl peroxide[	0.190376667861959	0.0112305848364103	0.00211168123925454	0.00182917038504127	0.204873882610003	0.000547976881597023	0.0013880563429427	0.000849124390249978	0.00105070824676923	0.075945491167412	0.90034314149397	0.0013603533296549	0.935325344561263	0.585979816431443	0.812788200985298	0.164868397244754	0.0085775841030995	0.105831089015364	0.00330797835711794
]Melledonol[	0.29089095339378	0.0670551891985767	0.000476822395363286	0.0171568478289443	0.736986047802084	0.00273696826862047	0.0544264913434827	0.00334126823056202	0.0392047536588533	0.130912854298991	0.890902472698484	0.0224345267387416	0.502281595188111	0.777527563341968	0.72205653525126	0.14385924954389	0.0272939727097306	0.208144561336404	0.0331802329736357
]Seneciphylline[	0.0015606038180831	0.0278982658766951	0.000234869505112867	0.00505262088038227	0.00296170756896674	0.000675223700312699	0.00196629451943564	0.00103051460764547	0.00867732570453672	0.230211408817412	0.210291776798313	0.0100145257093534	0.935277830007995	0.237207678978046	0.515965618883829	0.197640909654762	0.27861483675178	0.761391645378468	0.00342243915485829
]1-Dehydro-9-fluoro-11-oxotestololactone[	0.0214593561202423	0.0265255859192273	0.0374126481301493	0.00627420099060005	0.0394834540421583	0.0697462612042239	0.0400964455701291	0.0589107932448791	0.191644487815505	0.00117161553509915	0.37721278474284	0.167183077195483	0.617106012488401	0.901180849582757	0.156066445039239	0.648542066972341	0.118791684532375	0.108558898168745	0.104919708848203
]Madhucic acid[	0.140765189125644	0.0089711547049367	0.00304591359127704	0.00447003622049458	0.252961894505265	0.000112928495666242	0.00357466359961678	0.000204371675138759	1.74255837075421e-05	0.00700548273056079	0.736293851104849	1.87712309251964e-07	0.550620231449912	0.0594127288728146	0.293603555808901	0.257455106150693	0.0254116752187923	0.141915082817746	3.59983568483102e-05
]Posoquenin[	0.00532742302997846	0.0509296466692899	0.0064157065211754	0.00308618578673858	0.0592305806655418	0.00345169124820943	0.000878048766560058	0.00283102227712106	0.00541293604953341	0.0326158632940219	0.436740944686715	0.0133758231102825	0.434018499860695	0.294640883443163	0.692507490030356	0.268846554622893	0.0123152031982463	0.273517801643815	0.00285192227274278
]1-Decanoyllysolecithin[	0.0880889755614063	0.000965821896263375	9.8412704168771e-05	0.000151807941008553	0.13719408696618	0.00166451922533173	0.00770279342939761	0.000813968427022527	0.0110503777612496	0.00610204667907688	0.585406776726911	0.00408531367871889	0.534551858951337	0.257455106150693	0.328785982842738	0.549483143403693	0.047063140467273	0.152052760276419	0.00404340902240508
]LPA(14:0)[	0.789334097358453	0.0227993494478564	0.0994991119375397	0.100140224480286	0.545147755147137	0.374191882906924	0.358171877898678	0.340195422938816	0.398932596313792	0.263863014613523	0.577095920427652	0.458854087249146	0.0142159033458964	0.928054318697964	0.386329371794398	0.862603694666873	0.0944210375347869	0.107188894687048	0.382205446947406
]Comnostin A[	0.440829726440696	0.314306159112132	0.118791684532375	0.330940741716299	0.454864187809527	0.0652510401001265	0.414190548306497	0.0674713329692582	0.28933248323719	0.350391479107202	0.425902348841279	0.150036215603899	0.124447337462805	0.634097645117782	0.926682786107439	0.00238695266930078	0.527609768861268	0.824331718268355	0.113435589786472
]Monooctyl phthalate[	0.874466495441956	0.241841669086134	0.0361665149722454	0.00804052751089834	0.790120712963913	0.0458932076616521	0.0457340437085834	0.0253397338362258	0.102773927215531	0.350391479107202	0.313262568742716	0.0279031941725809	0.811685244561559	0.601851640538619	0.448934674831147	0.195932624867889	0.000761081073194614	0.206015682947522	0.0650057538426771
]Asp Leu Leu[	0.312531222678033	0.00311795694568007	0.0134241253978913	0.00643547155005475	0.785656150243794	0.0351547481097363	0.130634368147183	0.0186125691825496	0.00853374291752718	0.0244365114245058	0.839255378716349	0.000938036589117841	0.89239533859466	0.0624173747726351	0.833300928603161	0.931073583667659	0.0263144998706664	0.173857304266979	0.00126654557753025
]Acoric acid[	0.0254617838328177	0.197107351824445	0.204254580845515	0.0278940651335731	0.115957389008158	0.0109300248828434	0.000452816876494566	0.0133605730688022	0.000169774592104766	0.0944210375347869	0.512467777265657	0.00374037375379666	0.141876922275519	0.0747959830864051	0.490494673749282	0.102109322085997	0.0235370164742807	0.324231197003156	0.000674053634689198
]25-Hydroxycholesterol[	0.65799627067011	0.0542341132738018	0.154122469896848	0.0305500693361398	0.605274000173118	0.0819650227039279	0.133814233912089	0.0819650227039279	0.0635374652558589	1.14989348027894e-05	0.853288699815676	0.134120987856674	0.728621823317844	0.547078971757166	0.276516127534554	0.828680750033226	0.0112794740633051	0.00184169289554781	0.216879537100815
]ethyl 3-phenyl-2-(phenylcarbonylamino)pro...	0.0917252511761508	0.0172618557059505	0.00269058940256062	0.0592639154827657	0.0592305806655418	0.00368135530256408	0.00528128470460398	0.00672574600235953	0.0138138170857842	0.191855631425543	0.811328347039335	0.00655365049973256	0.736817748462178	0.223309740486795	0.792388945249161	0.226045422207982	0.217159490579229	0.582735519566473	0.00689089194205117
]Stoloniferone G[	0.189179931302268	0.019463853830316	0.006661616825689	0.0281214285478226	0.28910963448951	0.00125945763939206	0.00198735606827105	0.00248556387474075	0.000911375685812565	0.154800901315403	0.823046570474105	0.000493569732311183	0.76385951567628	0.11186897300928	0.679666821511684	0.108310020542536	0.0780639322982326	0.403435865435663	0.00101151108981035
]Coniferyl acetate[	0.0122188837861281	0.0235656702439808	0.0189273360099635	0.00622313091126747	0.0562216480996665	0.026861432304345	0.0259134909226075	0.0280079383112675	0.00878228588022689	0.0271575169837988	0.500416158839322	0.0102602712564035	0.50196168045402	0.171448469758378	1	0.430736187408534	0.0291936845294369	0.15877353910215	0.000532554255515461
](Z)-3-(4-hydroxyphenyl)-N-[4-[[(E)-3-(4-h...	0.189447027496219	0.0152707930086269	0.00699599799690276	0.00243121839116389	0.225799221818019	0.00213089591995486	0.00262483223033905	0.00393058117934864	1.95221242784704e-05	0.0477771036698642	0.898851561910036	0.000264690378544596	0.546835222589216	0.0990701682128956	0.708010593368522	0.521325235678165	0.00571023306050167	0.0678188488976124	0.000806699395337507
]C2-dihydroceramide[	1	0.0265255859192273	0.221574125001243	0.029465527763294	0.976950645218686	0.0832663305101127	0.0652415494133218	0.0450536580674803	0.0118290504910572	0.0172252866160947	0.286703270514654	0.0124840536311521	0.344195920608165	0.13880071298207	0.833300928603161	0.321804395868615	0.000654030236164838	0.0281615460981604	0.0575155486911478
]Aristophyll A[	0.701463962747239	0.00194787771570448	0.0182350575226808	0.0154077084721935	0.731841824241508	0.0580588064717829	0.0167395064273892	0.0468495449762814	0.0146883555844495	0.0649161234860509	0.472535209224183	0.0197901817252675	0.40670254745683	0.282223818562236	0.874250307135999	0.728041542204379	0.00914417238581766	0.112991142223602	0.025600119336266
]18-hydroxy-1,2,5,8,15,19,19-heptamethylpe...	0.414195808386128	0.0130293715038801	0.0271575169837988	0.00236609482456229	0.976933682645895	0.014632912976031	0.0529727175365928	0.0114243313881868	0.00677835265569215	2.60458161069899e-05	0.822812224544662	0.00416745240783367	0.961142440357179	0.272650673816485	0.75682540613657	0.896677625761926	0.000722700837900714	0.00219769164825578	0.00833775411553561
]13Z,16Z,19Z,22Z,25Z-octacosapentaenoic acid[	0.262695483902459	0.00765499875104192	0.0134024872546945	0.016869625956391	0.256280317757777	0.00432369247340336	0.0011144103119396	0.00659609899163982	0.000896381632222276	0.0965168429088934	0.932478167109787	0.00262090378864555	0.98685827631221	0.157319438567708	0.851740535757117	0.398084638778641	0.0172618557059505	0.161443101103619	0.00539219947096981
](-)-Terpendole D[	0.0363888155889043	8.69585980745047e-05	0.0103135155496776	0.0171568478289443	0.0621322227915195	0.0539838028970072	0.0326410335375349	0.0434090709944601	0.0317536292596858	0.0209906963682178	0.267012130045778	0.0706459697692481	0.281184716547015	0.145723325151158	0.356909087792171	0.513250596736467	0.289349829063274	0.401778482013283	0.0108910983339665
]5beta-Cevan-3beta,4alpha,12,14,16beta,17,...	0.072561812101017	0.000244054891495704	0.0815250439475665	0.0351685192932341	0.00837290084297271	0.121315295919769	0.0196758130827719	0.131895143543231	0.0294937659313037	0.0908875812289121	0.159246520818548	0.234557561968118	0.82805692756359	0.339362900214728	0.196566314123993	0.711700856950898	0.30383913313538	0.303468930345498	0.0754632690951422
]N-Linoleoyl Serine[	0.297184657064901	0.172703013785495	0.185498978789089	0.625241385021084	0.304915592269711	0.648759559542657	0.448525633933021	0.648759559542657	0.373193073442229	0.708253861192428	0.159252724177359	0.447745454136073	0.164200326042176	0.972972514310917	0.175855519059946	0.875295139611121	0.187487763197681	0.796839664566395	0.630916120613735
]fijianolide A[	0.265868869876811	0.0118289607445972	0.000525200714055041	0.00529727520714696	0.578936314092536	0.0165505547285569	0.103083882661939	0.0190778245220771	0.0536188408573262	0.0597780618074513	0.67399039000245	0.0354436150563577	0.135505436504322	0.967649907758541	0.930089026716542	0.129330286987246	0.0553120949691448	0.118950523089525	0.0130628386424207
]Atazanavir[	0.204929361353156	0.0043760542534228	0.00285370590345702	0.0101799097197786	0.114425052562249	0.00356503472681879	0.0145181806743153	0.00617223353296215	0.00460537154558316	0.268846554622893	0.552465308324298	0.00156768744615232	0.753288841707529	0.209604038856203	0.516279285328144	0.221574125001243	0.208499827982209	0.420966456200306	0.00330797835711794
]HMDB12168[	0.0465149407911289	0.00105237861260354	0.000410048263650875	0.00437231698790663	0.126838263489724	0.00193364272860697	0.00439546834686477	0.00193364272860697	0.00177558198438454	0.0411065248022431	0.675619290005777	0.00176151571445171	0.589023522911079	0.126338121327299	0.871676317034817	0.32633907215128	0.0530792054449265	0.281347191528187	0.000581738913978835
]Broussonetine M1[	0.199300147544049	0.0116666763532569	0.0491588614676945	0.00267284867622619	0.405564338705898	0.00560821421996316	0.00149145259987393	0.00594657308662283	0.000269139295423715	0.00505511878963794	0.790369324614812	0.00328502668525887	0.778022139460537	0.227640354741902	0.460875731517222	0.30225535918849	0.00236163091392516	0.0272691145160124	0.00282303986376453
]SCHEMBL13222808[	0.374616891353946	0.0155840309292148	0.0176012290558587	0.00423802024143116	0.412619512839902	0.00845010319869477	0.00291458386442045	0.0115967630380671	0.00207586478455868	0.0416323315552782	0.715671451002844	0.00526026892317688	0.986956709756907	0.215073857380627	0.963034293207047	0.706381408617892	0.00242154230089042	0.0265345411738225	0.0107628807453721
]Melophlin P[	0.0084902604448085	0.00496628221881901	0.0576105016987953	0.0351685192932341	0.0807650450550659	0.0293652893282035	0.0106331046794226	0.0318632242654864	0.0181327139253908	0.0100261871296912	0.143935097393651	0.0404098707689495	0.604485997436377	0.287659170125967	0.0815707525168272	0.0355203691303396	0.410250953848132	0.486932799688432	0.00720058193494566
]Phlomishexaol A[	0.080665357643031	0.00340407289599742	5.36873080032585e-05	0.00043581898665912	0.228779882241116	0.000759565647401983	0.00964573821271886	0.00116132903355659	0.0123692990572959	0.00938994111284042	0.618412628487682	0.00477427615811044	0.366989591486512	0.381255268661241	0.64504359944081	0.39250366193088	0.0392047536588533	0.0628373498138728	0.00547885439943729
]Oncostemonol H[	0.522374370763766	0.0610975112368106	0.0341994978618478	0.000476151968840766	0.540933461656707	0.00244388073274715	0.00175779670402809	0.00280229593792503	0.000245247151690275	0.0276560488436615	0.883745936708646	0.000595205059823689	0.59002801873758	0.288772694743653	0.485931276772143	0.35887251829176	0.000551268355123646	0.0168500339954349	0.00337297436973838
]MART-10[	0.246500693350494	0.0259906922863262	0.00273916488890458	0.0178192046386951	0.361642550645192	0.00442181007395348	0.00551899600450989	0.0070917504326109	0.00696160846648786	0.0630294292766944	0.609565551682192	0.00190446803121791	0.760877113135412	0.389457857044944	0.895090087081991	0.224599431249969	0.0221788016622946	0.161377784063689	0.00513592550463748
]Irisoquin E[	0.24548769582535	0.0102373616449278	0.00273108888547924	0.00499171398142795	0.377266154948215	0.000197786043207859	0.00270524061606858	0.000333829140900299	0.0022129196409113	0.0389441476625829	0.491660316826287	0.00548437016047831	0.423956382257297	0.241237556118824	0.441426237940736	0.335085129558661	0.0389441476625829	0.109130309514452	0.00968456944603568
]Val Leu Val[	0.176996725116981	0.0050621493758698	0.00117005130317516	0.000505692726596063	0.318703249957535	0.002113827356232	0.00784974534320404	0.002113827356232	0.000241578317632385	0.00266131163672356	0.835005996697129	0.00125828122133864	0.946858191351252	0.107416676888441	0.611090852185723	0.850233839745724	0.00327963005611487	0.026777237342221	0.00140348390621714
]Dendronesterol A[	0.844475523221461	0.0405331832922498	0.00496738593748214	0.029465527763294	0.821537105421924	0.00985315874100379	0.129064108179833	0.00711619170070499	0.0448570556604566	0.14385924954389	0.919260917190836	0.0522089245154345	0.794891424768872	0.856627785748606	0.86425612200172	1	0.0152324008763278	0.127500073929646	0.216879537100815
]Leu-Phe-Asn[	0.35556123183749	0.077478805565999	0.0179327341310354	4.46992139793156e-05	0.646755405279817	0.0331252287976309	0.0178546283673844	0.0344680662611769	0.00961424074736228	0.0485802888870239	0.733450645230919	0.0163531599823035	0.708253861192428	0.955000887639466	0.812788200985298	0.327410411812586	4.4429042943106e-05	0.00636382440432692	0.0158454477714183
]Sesquiterpenes[	0.318566986311865	0.0331781996651355	0.00590686594810208	0.0022138953509534	0.63796407769071	0.000839461586699564	0.00703535460242932	0.000646509970836817	0.0122403072259409	0.0218783708292429	0.788995475498868	0.0232942636579749	0.978262711936349	0.728193751659102	0.796001164681128	0.751685604891505	0.00194845350794393	0.0301376661362256	0.0647078817289277
]Cholylalanine[	0.121412334480443	0.0817073544544034	0.00167255981892733	0.00251569016480069	0.586682638008035	0.0482904113501426	0.0881607515300611	0.0432290883655484	0.0829508843660025	0.00123933062580361	0.832133602038323	0.0466199145232262	0.474057896425287	0.816737839995728	0.658317144373688	0.227940883170429	0.0145184204235189	0.0673025426965164	0.0105694165505914
]16-feruloyloxypalmitate[	0.0599134055787602	0.0470178349390737	0.0267494886083266	0.175193260357394	0.0388029752998287	0.00191097191606726	0.0309139347067338	0.00354320937459995	0.000149090418950504	0.397553714428278	0.179874822556999	0.000568976190334247	0.703364937028897	0.0110816203244191	0.268880598095842	0.186445717171975	0.736253737059128	0.773366682875017	0.000385909181553679
]Arachidic acid[	0.48495313402777	0.305624087295133	0.0618400634073457	0.0405219188615074	0.29066170635574	0.125687838306006	0.46898312283064	0.109008087847914	0.328079700476691	0.0077416172526541	0.969066343301346	0.155285409128953	0.436968576901796	0.479752440097708	0.658317144373688	0.175763057604952	0.0114538334809553	0.0352353727530978	0.1019049622981
]FAD[	0.368722446303521	0.0750642094097962	0.0556544365103115	0.000825744225004588	0.871312573429019	0.0198097304297695	0.0198155496559682	0.0172689014967964	0.0140281503083295	0.00913234822864473	0.799608202090033	0.0246785203421314	0.832663986291305	0.812341268617085	0.807538177723619	0.538193774114225	5.50095685709628e-05	0.00244521380572604	0.0269963377719362
]2-methoxyethyl 5-hydroxy-2-methyl-1-(2-na...	0.599277179398135	0.0165649925819893	0.0717684158405381	0.0116642899905439	0.465721120675806	0.0318224610085489	0.00632117525702158	0.0434090709944601	0.00473279243548541	0.0253621763206078	0.644905312880101	0.0167134216312697	0.799082263778081	0.164045432255807	0.712163553761791	0.931073583667659	0.00985565039092196	0.0142159033458964	0.0343816010132729
]yuanhuajine[	0.0205408665323641	0.00317230122847878	1.25324203166244e-05	0.0105527146193851	0.0203972135781862	0.000600661116964663	0.0039023056366414	0.000600661116964663	0.0158931379714957	0.179766920691037	0.326114314624188	0.00648657717848655	0.601581496968197	0.350391479107202	0.445567789646354	0.135425162530426	0.294640883443163	0.901108440079259	0.00394918863189542
]ingenamine D[	0.488786113738409	0.158131700231125	0.130912854298991	0.2511126774942	0.521862519849788	0.097105803217397	0.0764651324558507	0.11911480490912	0.167768914147874	0.625106429151613	0.623399162995712	0.105850464170516	0.315884655996373	0.751571727015085	0.482038979759261	0.150648115287631	0.316254418548309	0.567719718223305	0.104919708848203
]Phlomistetraol C[	0.180384879174345	0.00533333388679047	0.00020978923337589	0.00690847355700352	0.231977266640372	0.00121242514977982	0.0454698757976397	0.00242953773367649	0.00778209595780677	0.0747959830864051	0.329359531912517	0.0124004404417328	0.249516126049147	0.431587222041169	0.679660527436621	0.340836760786766	0.12884382733979	0.152550631425917	0.00785678545598012
